# Supplementary material for: Crystal structure of 1-benzyl-4-(4-chloro­phen­yl)-2-imino-1,2,5,6,7,8,9,10-octa­hydro­cyclo­octa­[b]pyridine-3-carbo­nitrile
Source: Acta Crystallogr Sect E Struct Rep Online. 2014 Sep 6;70(Pt 10):167–9. doi: 10.1107/S160053681401962X (PMC4257162; doi:10.1107/S160053681401962X)
Supplement: Supplementary file 1 [file e-70-00167-sup1.cif]

##############################################################################
#                                                                            #
# This CIF contains the data in a paper accepted for publication in          #
# Acta Crystallographica Section E. It conforms to the requirements of       #
# Notes for Authors for Acta Crystallographica Section E, and has been       #
# peer reviewed under the auspices of the IUCr Commission on Journals.       #
#                                                                            #
# Full details of the Crystallographic Information File format               #
# are given in the paper "The Crystallographic Information File (CIF):       #
# a New Standard Archive File for Crystallography" by S. R. Hall, F. H.      #
# Allen and I. D. Brown [Acta Cryst. (1991), A47, 655-685].                  #
#                                                                            #
# The current version of the core CIF dictionary is obtainable from          #
# ftp://ftp.iucr.org/pub/cif_core.dic.                                       #
#                                                                            #
# Software is freely available for graphical display of the structure(s)     #
# in this CIF. For information consult the CIF software page                 #
# http://www.iucr.org/resources/cif/software.                                #
#                                                                            #
# This file may be used for bona fide research purposes within the           #
# scientific community so long as proper attribution is given to the journal # 
# article from which it was obtained.                                        #
#                                                                            #
##############################################################################
data_global
_audit_creation_method     'WinGX routine CIF_UPDATE'
_audit_conform_dict_name     cif_core.dic
_audit_conform_dict_version     2.3
_journal_date_recd_electronic     2014-07-31
_journal_date_accepted     2014-08-29
_journal_name_full     'Acta Crystallographica, Section E'
_journal_year     2014
_journal_volume     70
_journal_issue     10
_journal_page_first     167
_journal_page_last     169
_journal_paper_category     GO
_journal_paper_doi     10.1107/S160053681401962X
_journal_coeditor_code     BH2503
_publ_contact_author_name     'Dr P.L. Nilantha Lakshman'
_publ_contact_author_address
;
Department of Food science and Technology
University of Ruhuna
Mapalana
Kamburupitiya (81100)
Sri Lanka
;
_publ_contact_author_email     plakshmannilantha@ymail.com
_publ_contact_author_fax     +94-41-2292384
_publ_contact_author_phone     +94-41-2292200
_publ_section_title
;\
Crystal structure of
1-benzyl-4-(4-chlorophenyl)-2-imino-1,2,5,6,7,8,9,10-\
octahydrocycloocta[<i>b</i>]pyridine-3-carbonitrile
;
_publ_section_title_footnote     .
loop_
    _publ_author_name
    _publ_author_footnote
    _publ_author_address
    "Nagalakshmi, R. A." .
;
Department of Physics
The Madura College
Madurai 625 011
India
;
    "Suresh, J." .
;
Department of Physics
The Madura College
Madurai 625 011
India
;
    "Maharani, S." .
;
Department of Organic Chemistry
School of Chemistry
Madurai Kamaraj University
Madurai 625 021
India
;
    "Kumar, R. Ranjith" .
;
Department of Organic Chemistry
School of Chemistry
Madurai Kamaraj University
Madurai 625 021
India
;
    "Lakshman, P. L. Nilantha" .
;
Department of Food Science and Technology
University of Ruhuna
Mapalana
Kamburupitiya 81100
Sri Lanka
;
_publ_section_synopsis
;
The title compound comprises a 2-iminopyridine ring fused with a cyclooctane
ring, which adopts a twist boat--chair conformation. Intermolecular C---H...N
interactions form <i>R</i>~2~^2^(14) ring motifs and molecules are further
connected by weak C---H...\p interactions.
;
data_I
_database_code_depnum_ccdc_archive 'CCDC 1021949'
_audit_creation_method     SHELXL-97
_chemical_name_systematic
;
1-Benzyl-4-(4-chlorophenyl)-2-imino-1,2,5,6,7,8,9,10-\
octahydrocycloocta[<i>b</i>]pyridine-3-carbonitrile
;
_chemical_name_common     ?
_chemical_formula_moiety     'C25 H24 Cl N3'
_chemical_formula_sum     'C25 H24 Cl N3'
_chemical_formula_weight     401.92
_chemical_melting_point     493
_symmetry_cell_setting     triclinic
_symmetry_space_group_name_H-M     'P -1'
_symmetry_space_group_name_Hall     '-P 1'
loop_
    _symmetry_equiv_pos_as_xyz
    'x, y, z'
    '-x, -y, -z'
_cell_length_a     10.2319(3)
_cell_length_b     10.5228(3)
_cell_length_c     11.7767(4)
_cell_angle_alpha     101.088(2)
_cell_angle_beta     107.524(2)
_cell_angle_gamma     114.008(2)
_cell_volume     1029.87(5)
_cell_formula_units_Z     2
_cell_measurement_reflns_used     2000
_cell_measurement_theta_min     2
_cell_measurement_theta_max     31
_cell_measurement_temperature     293(2)
_exptl_crystal_description     block
_exptl_crystal_colour     colourless
_exptl_crystal_size_max     0.21
_exptl_crystal_size_mid     0.19
_exptl_crystal_size_min     0.18
_exptl_crystal_density_diffrn     1.296
_exptl_crystal_density_meas     ?
_exptl_crystal_density_method     'not measured'
_exptl_crystal_F_000     424
_exptl_absorpt_coefficient_mu     0.202
_exptl_absorpt_correction_type     multi-scan
_exptl_absorpt_process_details     '(SADABS; Bruker, 2004)'
_exptl_absorpt_correction_T_min     0.967
_exptl_absorpt_correction_T_max     0.974
_exptl_special_details     ?
_diffrn_ambient_temperature     293(2)
_diffrn_radiation_type     MoK\a
_diffrn_radiation_wavelength     0.71073
_diffrn_radiation_source     'fine-focus sealed tube'
_diffrn_radiation_monochromator     graphite
_diffrn_measurement_device_type     'Bruker Kappa APEXII'
_diffrn_measurement_method     '\w and \f'
_diffrn_detector_area_resol_mean     0
_diffrn_reflns_number     26728
_diffrn_reflns_av_R_equivalents     0.0267
_diffrn_reflns_av_sigmaI/netI     0.0153
_diffrn_reflns_theta_min     2.27
_diffrn_reflns_theta_max     25.50
_diffrn_reflns_theta_full     25.50
_diffrn_measured_fraction_theta_max     1.000
_diffrn_measured_fraction_theta_full     1.000
_diffrn_reflns_limit_h_min     -12
_diffrn_reflns_limit_h_max     12
_diffrn_reflns_limit_k_min     -12
_diffrn_reflns_limit_k_max     12
_diffrn_reflns_limit_l_min     -14
_diffrn_reflns_limit_l_max     14
_diffrn_standards_number     0
_diffrn_standards_interval_count     0
_diffrn_standards_interval_time     0
_diffrn_standards_decay_%     ?
_refine_special_details     ?
_reflns_number_total     3842
_reflns_number_gt     3094
_reflns_threshold_expression     I>2\s(I)
_refine_ls_structure_factor_coef     Fsqd
_refine_ls_matrix_type     full
_refine_ls_R_factor_all     0.0521
_refine_ls_R_factor_gt     0.0377
_refine_ls_wR_factor_gt     0.0943
_refine_ls_wR_factor_ref     0.1051
_refine_ls_goodness_of_fit_ref     1.049
_refine_ls_restrained_S_all     1.049
_refine_ls_number_reflns     3842
_refine_ls_number_parameters     266
_refine_ls_number_restraints     2
_refine_ls_number_constraints     0
_refine_ls_hydrogen_treatment     mixed
_refine_ls_weighting_scheme     calc
_refine_ls_weighting_details
         'calc w=1/[\s^2^(Fo^2^)+(0.0436P)^2^+0.4103P] where P=(Fo^2^+2Fc^2^)/3'
_atom_sites_solution_hydrogens     geom
_atom_sites_solution_primary     direct
_atom_sites_solution_secondary     difmap
_refine_ls_shift/su_max     0.000
_refine_ls_shift/su_mean     0.000
_refine_diff_density_max     0.291
_refine_diff_density_min     -0.327
_refine_ls_extinction_method     none
_refine_ls_extinction_coef     ?
loop_
    _atom_type_symbol
    _atom_type_description
    _atom_type_scat_dispersion_real
    _atom_type_scat_dispersion_imag
    _atom_type_scat_source
    'C' 'C' 0.0033 0.0016
                         'International Tables Vol C Tables 4.2.6.8 and 6.1.1.4'
    'N' 'N' 0.0061 0.0033
                         'International Tables Vol C Tables 4.2.6.8 and 6.1.1.4'
    'Cl' 'Cl' 0.1484 0.1585
                         'International Tables Vol C Tables 4.2.6.8 and 6.1.1.4'
    'H' 'H' 0.0000 0.0000
                         'International Tables Vol C Tables 4.2.6.8 and 6.1.1.4'
_computing_data_collection     'APEX2 (Bruker, 2004)'
_computing_cell_refinement     'SAINT (Bruker, 2004)'
_computing_data_reduction     'SAINT (Bruker, 2004)'
_computing_structure_solution     'SHELXS97 (Sheldrick, 2008)'
_computing_structure_refinement     'SHELXL97 (Sheldrick, 2008)'
_computing_molecular_graphics     'PLATON (Spek, 2009)'
_computing_publication_material     'SHELXL97 (Sheldrick, 2008)'
loop_
    _atom_site_type_symbol
    _atom_site_label
    _atom_site_fract_x
    _atom_site_fract_y
    _atom_site_fract_z
    _atom_site_U_iso_or_equiv
    _atom_site_adp_type
    _atom_site_calc_flag
    _atom_site_refinement_flags
    _atom_site_occupancy
    _atom_site_symmetry_multiplicity
    _atom_site_disorder_assembly
    _atom_site_disorder_group
    C C1 0.41432(18) 0.89760(17) 0.60601(14) 0.0337(3) Uani d . 1 1 . .
    C C2 0.43550(18) 0.80064(17) 0.51697(14) 0.0335(3) Uani d U 1 1 . .
    C C3 0.31232(18) 0.67411(17) 0.41791(14) 0.0333(3) Uani d . 1 1 . .
    C C4 0.15512(18) 0.63430(17) 0.39917(14) 0.0353(3) Uani d . 1 1 . .
    C C5 0.13131(18) 0.72425(17) 0.48236(14) 0.0335(3) Uani d . 1 1 . .
    C C6 -0.03192(19) 0.6888(2) 0.46876(16) 0.0423(4) Uani d . 1 1 . .
    H H6A -0.0265 0.7273 0.5528 0.051 Uiso calc R 1 1 . .
    H H6B -0.0988 0.5812 0.4361 0.051 Uiso calc R 1 1 . .
    C C7 -0.1099(2) 0.7521(2) 0.38092(18) 0.0551(5) Uani d . 1 1 . .
    H H7A -0.1975 0.7499 0.3983 0.066 Uiso calc R 1 1 . .
    H H7B -0.0338 0.8559 0.4038 0.066 Uiso calc R 1 1 . .
    C C8 -0.1713(2) 0.6742(3) 0.23817(19) 0.0593(5) Uani d . 1 1 . .
    H H8A -0.2427 0.5691 0.2160 0.071 Uiso calc R 1 1 . .
    H H8B -0.2325 0.7141 0.1940 0.071 Uiso calc R 1 1 . .
    C C9 -0.0483(2) 0.6871(2) 0.18839(19) 0.0578(5) Uani d . 1 1 . .
    H H9A 0.0513 0.7749 0.2484 0.069 Uiso calc R 1 1 . .
    H H9B -0.0788 0.7029 0.1083 0.069 Uiso calc R 1 1 . .
    C C10 -0.0220(2) 0.5534(2) 0.16653(17) 0.0557(5) Uani d . 1 1 . .
    H H10A 0.0628 0.5763 0.1392 0.067 Uiso calc R 1 1 . .
    H H10B -0.1169 0.4690 0.0970 0.067 Uiso calc R 1 1 . .
    C C11 0.0186(2) 0.50636(19) 0.28133(17) 0.0456(4) Uani d . 1 1 . .
    H H11A -0.0733 0.4650 0.2993 0.055 Uiso calc R 1 1 . .
    H H11B 0.0448 0.4287 0.2603 0.055 Uiso calc R 1 1 . .
    C C12 0.2287(2) 0.95489(18) 0.66307(15) 0.0397(4) Uani d . 1 1 . .
    H H12A 0.1371 0.9574 0.6102 0.048 Uiso calc R 1 1 . .
    H H12B 0.3189 1.0545 0.6960 0.048 Uiso calc R 1 1 . .
    C C13 0.20272(19) 0.91624(18) 0.77398(15) 0.0386(4) Uani d . 1 1 . .
    C C14 0.0786(2) 0.9164(2) 0.79756(18) 0.0550(5) Uani d . 1 1 . .
    H H14 0.0085 0.9357 0.7426 0.066 Uiso calc R 1 1 . .
    C C15 0.0579(3) 0.8877(3) 0.9030(2) 0.0687(7) Uani d . 1 1 . .
    H H15 -0.0265 0.8871 0.9179 0.082 Uiso calc R 1 1 . .
    C C16 0.1608(3) 0.8603(2) 0.98475(19) 0.0672(6) Uani d . 1 1 . .
    H H16 0.1475 0.8427 1.0560 0.081 Uiso calc R 1 1 . .
    C C17 0.2835(2) 0.8589(2) 0.96164(18) 0.0570(5) Uani d . 1 1 . .
    H H17 0.3531 0.8395 1.0171 0.068 Uiso calc R 1 1 . .
    C C18 0.3047(2) 0.88603(19) 0.85687(16) 0.0444(4) Uani d . 1 1 . .
    H H18 0.3881 0.8841 0.8417 0.053 Uiso calc R 1 1 . .
    C C31 0.34478(18) 0.57918(17) 0.33174(15) 0.0352(3) Uani d . 1 1 . .
    C C32 0.3811(2) 0.61741(19) 0.23496(17) 0.0434(4) Uani d . 1 1 . .
    H H32 0.3887 0.7054 0.2250 0.052 Uiso calc R 1 1 . .
    C C33 0.4064(2) 0.5266(2) 0.15252(17) 0.0458(4) Uani d . 1 1 . .
    H H33 0.4291 0.5523 0.0868 0.055 Uiso calc R 1 1 . .
    C C34 0.39752(19) 0.39863(18) 0.16899(15) 0.0394(4) Uani d . 1 1 . .
    C C35 0.3645(2) 0.3594(2) 0.26548(18) 0.0488(4) Uani d . 1 1 . .
    H H35 0.3603 0.2728 0.2764 0.059 Uiso calc R 1 1 . .
    C C36 0.3376(2) 0.4497(2) 0.34654(17) 0.0472(4) Uani d . 1 1 . .
    H H36 0.3143 0.4229 0.4118 0.057 Uiso calc R 1 1 . .
    C C38 0.59554(19) 0.84653(18) 0.53780(15) 0.0384(4) Uani d U 1 1 . .
    N N1 0.52304(18) 1.01684(16) 0.70223(14) 0.0466(4) Uani d D 1 1 . .
    N N2 0.72609(18) 0.88953(19) 0.56079(16) 0.0557(4) Uani d . 1 1 . .
    N N3 0.25617(15) 0.85167(14) 0.58174(11) 0.0328(3) Uani d . 1 1 . .
    Cl Cl1 0.42569(7) 0.28161(6) 0.06488(5) 0.06290(17) Uani d . 1 1 . .
    H H1 0.612(2) 1.031(2) 0.703(2) 0.063(6) Uiso d D 1 1 . .
loop_
    _atom_site_aniso_label
    _atom_site_aniso_U_11
    _atom_site_aniso_U_22
    _atom_site_aniso_U_33
    _atom_site_aniso_U_12
    _atom_site_aniso_U_13
    _atom_site_aniso_U_23
    C1 0.0364(8) 0.0339(8) 0.0297(8) 0.0161(7) 0.0126(6) 0.0147(7)
    C2 0.0346(7) 0.0360(8) 0.0313(8) 0.0174(7) 0.0139(6) 0.0156(6)
    C3 0.0372(8) 0.0341(8) 0.0315(8) 0.0188(7) 0.0147(7) 0.0148(7)
    C4 0.0340(8) 0.0334(8) 0.0342(8) 0.0153(7) 0.0123(7) 0.0103(7)
    C5 0.0348(8) 0.0348(8) 0.0318(8) 0.0170(7) 0.0133(6) 0.0154(7)
    C6 0.0387(9) 0.0476(10) 0.0403(9) 0.0205(8) 0.0198(7) 0.0125(8)
    C7 0.0475(10) 0.0707(13) 0.0534(11) 0.0388(10) 0.0184(9) 0.0181(10)
    C8 0.0463(11) 0.0748(14) 0.0540(12) 0.0336(10) 0.0132(9) 0.0229(10)
    C9 0.0490(11) 0.0732(14) 0.0458(10) 0.0252(10) 0.0167(9) 0.0278(10)
    C10 0.0427(10) 0.0670(13) 0.0362(9) 0.0196(9) 0.0110(8) 0.0034(9)
    C11 0.0360(9) 0.0398(9) 0.0466(10) 0.0141(7) 0.0141(8) 0.0030(8)
    C12 0.0460(9) 0.0373(9) 0.0376(9) 0.0256(8) 0.0151(7) 0.0101(7)
    C13 0.0387(8) 0.0359(8) 0.0334(8) 0.0168(7) 0.0141(7) 0.0028(7)
    C14 0.0465(10) 0.0593(12) 0.0484(11) 0.0274(9) 0.0172(9) 0.0002(9)
    C15 0.0530(12) 0.0728(14) 0.0585(13) 0.0171(11) 0.0346(11) -0.0048(11)
    C16 0.0625(13) 0.0677(14) 0.0382(10) 0.0069(11) 0.0264(10) 0.0034(10)
    C17 0.0534(11) 0.0595(12) 0.0379(10) 0.0146(9) 0.0149(9) 0.0155(9)
    C18 0.0399(9) 0.0479(10) 0.0389(9) 0.0179(8) 0.0162(7) 0.0127(8)
    C31 0.0320(8) 0.0351(8) 0.0345(8) 0.0160(7) 0.0117(7) 0.0099(7)
    C32 0.0541(10) 0.0374(9) 0.0494(10) 0.0248(8) 0.0291(8) 0.0203(8)
    C33 0.0572(11) 0.0464(10) 0.0460(10) 0.0272(9) 0.0319(9) 0.0211(8)
    C34 0.0371(8) 0.0394(9) 0.0397(9) 0.0203(7) 0.0152(7) 0.0090(7)
    C35 0.0627(11) 0.0458(10) 0.0535(11) 0.0357(9) 0.0273(9) 0.0245(9)
    C36 0.0631(11) 0.0526(11) 0.0452(10) 0.0362(9) 0.0304(9) 0.0270(8)
    C38 0.0372(8) 0.0421(9) 0.0357(8) 0.0188(7) 0.0153(7) 0.0162(7)
    N1 0.0411(8) 0.0414(8) 0.0408(8) 0.0139(7) 0.0126(7) 0.0049(7)
    N2 0.0407(9) 0.0659(11) 0.0566(10) 0.0236(8) 0.0201(7) 0.0214(8)
    N3 0.0374(7) 0.0333(7) 0.0289(6) 0.0190(6) 0.0136(5) 0.0112(5)
    Cl1 0.0826(4) 0.0577(3) 0.0635(3) 0.0439(3) 0.0404(3) 0.0156(2)
_geom_special_details     ?
loop_
    _geom_bond_atom_site_label_1
    _geom_bond_atom_site_label_2
    _geom_bond_site_symmetry_2
    _geom_bond_distance
    _geom_bond_publ_flag
    C1 N1 . 1.286(2) ?
    C1 N3 . 1.402(2) ?
    C1 C2 . 1.447(2) ?
    C2 C3 . 1.369(2) ?
    C2 C38 . 1.430(2) ?
    C3 C4 . 1.419(2) ?
    C3 C31 . 1.490(2) ?
    C4 C5 . 1.375(2) ?
    C4 C11 . 1.508(2) ?
    C5 N3 . 1.379(2) ?
    C5 C6 . 1.504(2) ?
    C6 C7 . 1.533(3) ?
    C6 H6A . 0.9700 ?
    C6 H6B . 0.9700 ?
    C7 C8 . 1.519(3) ?
    C7 H7A . 0.9700 ?
    C7 H7B . 0.9700 ?
    C8 C9 . 1.510(3) ?
    C8 H8A . 0.9700 ?
    C8 H8B . 0.9700 ?
    C9 C10 . 1.527(3) ?
    C9 H9A . 0.9700 ?
    C9 H9B . 0.9700 ?
    C10 C11 . 1.527(3) ?
    C10 H10A . 0.9700 ?
    C10 H10B . 0.9700 ?
    C11 H11A . 0.9700 ?
    C11 H11B . 0.9700 ?
    C12 N3 . 1.4786(19) ?
    C12 C13 . 1.506(2) ?
    C12 H12A . 0.9700 ?
    C12 H12B . 0.9700 ?
    C13 C14 . 1.380(2) ?
    C13 C18 . 1.385(2) ?
    C14 C15 . 1.388(3) ?
    C14 H14 . 0.9300 ?
    C15 C16 . 1.365(3) ?
    C15 H15 . 0.9300 ?
    C16 C17 . 1.368(3) ?
    C16 H16 . 0.9300 ?
    C17 C18 . 1.377(2) ?
    C17 H17 . 0.9300 ?
    C18 H18 . 0.9300 ?
    C31 C32 . 1.382(2) ?
    C31 C36 . 1.382(2) ?
    C32 C33 . 1.385(2) ?
    C32 H32 . 0.9300 ?
    C33 C34 . 1.367(2) ?
    C33 H33 . 0.9300 ?
    C34 C35 . 1.369(2) ?
    C34 Cl1 . 1.7387(16) ?
    C35 C36 . 1.383(2) ?
    C35 H35 . 0.9300 ?
    C36 H36 . 0.9300 ?
    C38 N2 . 1.143(2) ?
    N1 H1 . 0.861(15) ?
loop_
    _geom_angle_atom_site_label_1
    _geom_angle_atom_site_label_2
    _geom_angle_atom_site_label_3
    _geom_angle_site_symmetry_1
    _geom_angle_site_symmetry_3
    _geom_angle
    _geom_angle_publ_flag
    N1 C1 N3 . . 118.60(15) ?
    N1 C1 C2 . . 127.15(15) ?
    N3 C1 C2 . . 114.24(13) ?
    C3 C2 C38 . . 121.37(14) ?
    C3 C2 C1 . . 123.18(14) ?
    C38 C2 C1 . . 115.45(14) ?
    C2 C3 C4 . . 119.51(14) ?
    C2 C3 C31 . . 119.70(14) ?
    C4 C3 C31 . . 120.79(13) ?
    C5 C4 C3 . . 118.62(14) ?
    C5 C4 C11 . . 121.18(14) ?
    C3 C4 C11 . . 119.80(14) ?
    C4 C5 N3 . . 121.43(14) ?
    C4 C5 C6 . . 121.59(14) ?
    N3 C5 C6 . . 116.98(13) ?
    C5 C6 C7 . . 114.83(14) ?
    C5 C6 H6A . . 108.6 ?
    C7 C6 H6A . . 108.6 ?
    C5 C6 H6B . . 108.6 ?
    C7 C6 H6B . . 108.6 ?
    H6A C6 H6B . . 107.5 ?
    C8 C7 C6 . . 116.81(16) ?
    C8 C7 H7A . . 108.1 ?
    C6 C7 H7A . . 108.1 ?
    C8 C7 H7B . . 108.1 ?
    C6 C7 H7B . . 108.1 ?
    H7A C7 H7B . . 107.3 ?
    C9 C8 C7 . . 116.28(16) ?
    C9 C8 H8A . . 108.2 ?
    C7 C8 H8A . . 108.2 ?
    C9 C8 H8B . . 108.2 ?
    C7 C8 H8B . . 108.2 ?
    H8A C8 H8B . . 107.4 ?
    C8 C9 C10 . . 115.62(18) ?
    C8 C9 H9A . . 108.4 ?
    C10 C9 H9A . . 108.4 ?
    C8 C9 H9B . . 108.4 ?
    C10 C9 H9B . . 108.4 ?
    H9A C9 H9B . . 107.4 ?
    C9 C10 C11 . . 115.86(15) ?
    C9 C10 H10A . . 108.3 ?
    C11 C10 H10A . . 108.3 ?
    C9 C10 H10B . . 108.3 ?
    C11 C10 H10B . . 108.3 ?
    H10A C10 H10B . . 107.4 ?
    C4 C11 C10 . . 112.58(15) ?
    C4 C11 H11A . . 109.1 ?
    C10 C11 H11A . . 109.1 ?
    C4 C11 H11B . . 109.1 ?
    C10 C11 H11B . . 109.1 ?
    H11A C11 H11B . . 107.8 ?
    N3 C12 C13 . . 115.09(13) ?
    N3 C12 H12A . . 108.5 ?
    C13 C12 H12A . . 108.5 ?
    N3 C12 H12B . . 108.5 ?
    C13 C12 H12B . . 108.5 ?
    H12A C12 H12B . . 107.5 ?
    C14 C13 C18 . . 118.66(17) ?
    C14 C13 C12 . . 119.81(16) ?
    C18 C13 C12 . . 121.48(15) ?
    C13 C14 C15 . . 120.3(2) ?
    C13 C14 H14 . . 119.9 ?
    C15 C14 H14 . . 119.9 ?
    C16 C15 C14 . . 120.32(19) ?
    C16 C15 H15 . . 119.8 ?
    C14 C15 H15 . . 119.8 ?
    C15 C16 C17 . . 119.81(19) ?
    C15 C16 H16 . . 120.1 ?
    C17 C16 H16 . . 120.1 ?
    C16 C17 C18 . . 120.5(2) ?
    C16 C17 H17 . . 119.8 ?
    C18 C17 H17 . . 119.8 ?
    C17 C18 C13 . . 120.46(17) ?
    C17 C18 H18 . . 119.8 ?
    C13 C18 H18 . . 119.8 ?
    C32 C31 C36 . . 118.56(15) ?
    C32 C31 C3 . . 121.06(14) ?
    C36 C31 C3 . . 120.38(14) ?
    C31 C32 C33 . . 120.92(15) ?
    C31 C32 H32 . . 119.5 ?
    C33 C32 H32 . . 119.5 ?
    C34 C33 C32 . . 119.21(16) ?
    C34 C33 H33 . . 120.4 ?
    C32 C33 H33 . . 120.4 ?
    C33 C34 C35 . . 121.11(15) ?
    C33 C34 Cl1 . . 119.88(13) ?
    C35 C34 Cl1 . . 119.00(13) ?
    C34 C35 C36 . . 119.39(16) ?
    C34 C35 H35 . . 120.3 ?
    C36 C35 H35 . . 120.3 ?
    C31 C36 C35 . . 120.79(16) ?
    C31 C36 H36 . . 119.6 ?
    C35 C36 H36 . . 119.6 ?
    N2 C38 C2 . . 176.07(19) ?
    C1 N1 H1 . . 107.2(15) ?
    C5 N3 C1 . . 123.00(13) ?
    C5 N3 C12 . . 120.87(13) ?
    C1 N3 C12 . . 115.95(13) ?
loop_
    _geom_torsion_atom_site_label_1
    _geom_torsion_atom_site_label_2
    _geom_torsion_atom_site_label_3
    _geom_torsion_atom_site_label_4
    _geom_torsion_site_symmetry_1
    _geom_torsion_site_symmetry_2
    _geom_torsion_site_symmetry_3
    _geom_torsion_site_symmetry_4
    _geom_torsion
    _geom_torsion_publ_flag
    N1 C1 C2 C3 . . . . 178.97(16) ?
    N3 C1 C2 C3 . . . . -0.5(2) ?
    N1 C1 C2 C38 . . . . -1.8(2) ?
    N3 C1 C2 C38 . . . . 178.71(13) ?
    C38 C2 C3 C4 . . . . -178.72(14) ?
    C1 C2 C3 C4 . . . . 0.4(2) ?
    C38 C2 C3 C31 . . . . 1.8(2) ?
    C1 C2 C3 C31 . . . . -179.06(13) ?
    C2 C3 C4 C5 . . . . -0.5(2) ?
    C31 C3 C4 C5 . . . . 179.02(14) ?
    C2 C3 C4 C11 . . . . 172.41(14) ?
    C31 C3 C4 C11 . . . . -8.1(2) ?
    C3 C4 C5 N3 . . . . 0.6(2) ?
    C11 C4 C5 N3 . . . . -172.17(14) ?
    C3 C4 C5 C6 . . . . -179.76(14) ?
    C11 C4 C5 C6 . . . . 7.5(2) ?
    C4 C5 C6 C7 . . . . -88.02(19) ?
    N3 C5 C6 C7 . . . . 91.64(18) ?
    C5 C6 C7 C8 . . . . 74.9(2) ?
    C6 C7 C8 C9 . . . . -67.4(3) ?
    C7 C8 C9 C10 . . . . 99.1(2) ?
    C8 C9 C10 C11 . . . . -55.1(2) ?
    C5 C4 C11 C10 . . . . 88.34(19) ?
    C3 C4 C11 C10 . . . . -84.35(19) ?
    C9 C10 C11 C4 . . . . -52.2(2) ?
    N3 C12 C13 C14 . . . . -132.69(16) ?
    N3 C12 C13 C18 . . . . 49.9(2) ?
    C18 C13 C14 C15 . . . . 0.4(3) ?
    C12 C13 C14 C15 . . . . -177.01(17) ?
    C13 C14 C15 C16 . . . . 0.5(3) ?
    C14 C15 C16 C17 . . . . -1.0(3) ?
    C15 C16 C17 C18 . . . . 0.5(3) ?
    C16 C17 C18 C13 . . . . 0.5(3) ?
    C14 C13 C18 C17 . . . . -0.9(3) ?
    C12 C13 C18 C17 . . . . 176.46(16) ?
    C2 C3 C31 C32 . . . . -79.6(2) ?
    C4 C3 C31 C32 . . . . 100.90(19) ?
    C2 C3 C31 C36 . . . . 100.99(19) ?
    C4 C3 C31 C36 . . . . -78.5(2) ?
    C36 C31 C32 C33 . . . . 1.4(3) ?
    C3 C31 C32 C33 . . . . -177.97(15) ?
    C31 C32 C33 C34 . . . . -1.1(3) ?
    C32 C33 C34 C35 . . . . -0.1(3) ?
    C32 C33 C34 Cl1 . . . . 178.95(13) ?
    C33 C34 C35 C36 . . . . 0.9(3) ?
    Cl1 C34 C35 C36 . . . . -178.19(14) ?
    C32 C31 C36 C35 . . . . -0.7(3) ?
    C3 C31 C36 C35 . . . . 178.75(16) ?
    C34 C35 C36 C31 . . . . -0.5(3) ?
    C3 C2 C38 N2 . . . . -174(3) ?
    C1 C2 C38 N2 . . . . 7(3) ?
    C4 C5 N3 C1 . . . . -0.7(2) ?
    C6 C5 N3 C1 . . . . 179.62(13) ?
    C4 C5 N3 C12 . . . . 174.19(14) ?
    C6 C5 N3 C12 . . . . -5.5(2) ?
    N1 C1 N3 C5 . . . . -178.89(14) ?
    C2 C1 N3 C5 . . . . 0.6(2) ?
    N1 C1 N3 C12 . . . . 6.0(2) ?
    C2 C1 N3 C12 . . . . -174.52(12) ?
    C13 C12 N3 C5 . . . . 86.24(17) ?
    C13 C12 N3 C1 . . . . -98.50(16) ?
loop_
    _geom_hbond_atom_site_label_D
    _geom_hbond_atom_site_label_H
    _geom_hbond_atom_site_label_A
    _geom_hbond_site_symmetry_A
    _geom_hbond_distance_DH
    _geom_hbond_distance_HA
    _geom_hbond_distance_DA
    _geom_hbond_angle_DHA
    _geom_hbond_publ_flag
    C32 H32 N1 2_676 0.93 2.55 3.423(2) 155.9 yes
    C11 H11B Cg1 2_566 0.97 2.91 3.5642(2) 126.0 yes
