# Supplementary material for: Crystal structure of 1-benzyl-4-(4-chloro­phen­yl)-2-imino-1,2,5,6,7,8,9,10-octa­hydro­cyclo­octa­[b]pyridine-3-carbo­nitrile
Source: Acta Crystallogr Sect E Struct Rep Online. 2014 Sep 6;70(Pt 10):167–9. doi: 10.1107/S160053681401962X (PMC4257162; doi:10.1107/S160053681401962X)
Supplement: Supplementary file 2 [file e-70-00167-Isup2.hkl]

#
# h,k,l, Fc-squared, Fo-squared, sigma(Fo-squared) and status flag
#
data_I
_shelx_title ' M1 in P-1'
_shelx_refln_list_code          4
_shelx_F_calc_maximum      111.83
_exptl_crystal_F_000       424.00
_reflns_d_resolution_high  0.8255
 
loop_
 _symmetry_equiv_pos_as_xyz
 'x, y, z'
 '-x, -y, -z'
 
_cell_length_a    10.2319
_cell_length_b    10.5228
_cell_length_c    11.7767
_cell_angle_alpha 101.088
_cell_angle_beta  107.524
_cell_angle_gamma 114.008
 
_shelx_F_squared_multiplier     1.000
 
loop_
 _refln_index_h
 _refln_index_k
 _refln_index_l
 _refln_F_squared_calc
 _refln_F_squared_meas
 _refln_F_squared_sigma
 _refln_observed_status
   1   0   0      223.04      206.74      3.35 o
   2   0   0      347.90      360.37      1.71 o
   3   0   0     1085.41     1037.30      6.63 o
   4   0   0      230.75      224.72      1.74 o
   5   0   0      336.82      317.11      2.53 o
   6   0   0       90.87       91.80      1.30 o
   7   0   0      173.83      164.31      3.44 o
   8   0   0       10.17       13.71      0.94 o
   9   0   0       11.89       11.45      1.02 o
  10   0   0        0.08        0.66      2.19 o
 -10   1   0        7.01        5.07      1.02 o
  -9   1   0        6.00        4.67      0.86 o
  -8   1   0        0.06       -0.25      0.51 o
  -7   1   0       11.35       10.21      0.58 o
  -6   1   0       29.45       29.37      0.75 o
  -5   1   0       38.50       36.02      0.72 o
  -4   1   0      570.21      645.22      4.06 o
  -3   1   0       40.03       43.43      0.45 o
  -2   1   0     2420.65     2326.24      9.74 o
  -1   1   0      861.94      665.09     16.81 o
   0   1   0        9.10        6.27      0.36 o
   1   1   0      264.81      289.43      1.43 o
   2   1   0      255.21      247.89      1.27 o
   3   1   0     3127.89     3065.61     15.56 o
   4   1   0      858.88      843.12      4.70 o
   5   1   0      560.25      543.19      3.83 o
   6   1   0      486.40      469.73      3.75 o
   7   1   0        0.01        0.80      0.49 o
   8   1   0       38.81       37.90      1.46 o
   9   1   0        4.36        6.15      2.24 o
 -11   2   0        2.20        3.85      1.10 o
 -10   2   0        3.07        0.86      0.87 o
  -9   2   0        9.63        9.45      1.01 o
  -8   2   0       11.34       11.18      0.86 o
  -7   2   0      437.25      430.84      3.42 o
  -6   2   0        3.89        3.23      0.40 o
  -5   2   0      691.07      762.27      5.02 o
  -4   2   0      644.66      670.10      4.62 o
  -3   2   0        5.24        4.28      0.22 o
  -2   2   0      187.29      181.78      1.25 o
  -1   2   0     3176.81     2998.35     14.84 o
   0   2   0       75.33       53.53      0.51 o
   1   2   0     2146.28     2091.26      9.66 o
   2   2   0       25.60       29.46      0.40 o
   3   2   0      546.73      550.28      3.95 o
   4   2   0      130.41      120.93      1.34 o
   5   2   0      314.57      323.83      2.70 o
   6   2   0      165.10      157.48      1.85 o
   7   2   0       29.52       24.83      1.26 o
   8   2   0       28.53       32.46      1.89 o
   9   2   0        3.30        2.46      1.26 o
 -11   3   0        0.14       -0.56      1.11 o
 -10   3   0       14.29       18.94      1.38 o
  -9   3   0       34.52       35.00      1.58 o
  -8   3   0        0.22        0.71      0.60 o
  -7   3   0       99.43       95.72      1.56 o
  -6   3   0       46.83       55.86      1.22 o
  -5   3   0      148.10      171.56      1.96 o
  -4   3   0        1.77       -0.03      0.27 o
  -3   3   0     2908.77     2896.93     16.13 o
  -2   3   0       43.64       40.84      0.59 o
  -1   3   0     2608.77     2561.94     12.70 o
   0   3   0        9.99        7.81      0.26 o
   1   3   0      874.90      874.48      5.69 o
   2   3   0      120.98      124.97      1.35 o
   3   3   0        3.97        1.89      0.23 o
   4   3   0      171.98      161.65      1.76 o
   5   3   0       26.38       27.57      1.74 o
   6   3   0       96.89      104.57      2.27 o
   7   3   0       12.60       12.23      1.15 o
   8   3   0        4.05        3.57      1.16 o
 -11   4   0       54.20       49.98      2.03 o
 -10   4   0        1.19        0.35      0.89 o
  -9   4   0      383.81      350.87      4.44 o
  -8   4   0      100.94       97.01      1.90 o
  -7   4   0       36.49       32.95      1.25 o
  -6   4   0        2.59        0.07      0.43 o
  -5   4   0      190.39      197.06      2.20 o
  -4   4   0        9.75        6.67      0.44 o
  -3   4   0       68.75       64.62      1.18 o
  -2   4   0     1057.27     1029.52      6.55 o
  -1   4   0        2.97        1.92      0.26 o
   0   4   0      633.04      690.88      4.43 o
   1   4   0        0.42        2.81      0.35 o
   2   4   0     1240.12     1296.05      9.23 o
   3   4   0      287.46      287.54      2.45 o
   4   4   0       62.36       62.11      1.11 o
   5   4   0       16.45       15.40      1.16 o
   6   4   0        3.30        1.17      0.77 o
   7   4   0        2.63        2.37      1.07 o
 -11   5   0        2.27        1.52      0.97 o
 -10   5   0        1.07       -0.30      0.85 o
  -9   5   0        0.13        0.72      0.73 o
  -8   5   0      321.90      321.68      4.01 o
  -7   5   0      149.59      144.32      2.31 o
  -6   5   0       25.95       24.11      0.99 o
  -5   5   0       23.76       17.74      0.73 o
  -4   5   0        0.51        0.15      0.39 o
  -3   5   0      300.20      319.25      2.95 o
  -2   5   0       72.53       68.06      1.08 o
  -1   5   0       71.14       82.28      0.99 o
   0   5   0     1213.92     1182.98      7.32 o
   1   5   0      532.06      563.50      4.42 o
   2   5   0        0.00        0.12      0.28 o
   3   5   0        2.91        1.63      0.41 o
   4   5   0       69.11       68.49      1.50 o
   5   5   0        0.31       -0.40      0.79 o
   6   5   0       54.09       52.69      2.56 o
   7   5   0       28.42       30.61      2.47 o
 -11   6   0        9.37       12.38      1.35 o
 -10   6   0       57.83       57.38      2.01 o
  -9   6   0       85.08       87.94      2.24 o
  -8   6   0        0.15        0.77      0.74 o
  -7   6   0        6.71        7.19      0.84 o
  -6   6   0       69.68       70.95      1.26 o
  -5   6   0      238.22      237.74      2.68 o
  -4   6   0     1000.77     1088.69      8.70 o
  -3   6   0      167.50      160.19      1.54 o
  -2   6   0       49.40       45.24      0.96 o
  -1   6   0       11.44        7.39      0.62 o
   0   6   0        4.37        4.08      0.31 o
   1   6   0        5.86        4.58      0.58 o
   2   6   0        2.52        2.11      0.65 o
   3   6   0       30.82       29.69      1.37 o
   4   6   0        0.48       -0.20      0.53 o
   5   6   0       17.50       20.76      2.05 o
   6   6   0       19.10       21.26      2.16 o
 -11   7   0       32.43       33.49      1.79 o
 -10   7   0       15.84       15.82      1.31 o
  -9   7   0        2.87        3.44      0.97 o
  -8   7   0       13.55       10.34      1.06 o
  -7   7   0      503.33      494.31      4.77 o
  -6   7   0       11.16       10.91      0.64 o
  -5   7   0      127.33      134.03      1.49 o
  -4   7   0       99.47       92.89      1.26 o
  -3   7   0       84.59       84.48      1.51 o
  -2   7   0      107.41      110.01      1.69 o
  -1   7   0      119.04      121.94      1.96 o
   0   7   0      215.91      210.42      2.62 o
   1   7   0       71.83       75.80      1.61 o
   2   7   0       13.13        9.88      0.79 o
   3   7   0        2.82        3.02      0.85 o
   4   7   0        5.42        4.95      0.88 o
   5   7   0        0.40        0.97      1.44 o
 -11   8   0        2.94        3.25      1.18 o
 -10   8   0      113.64      124.81      2.72 o
  -9   8   0      725.75      728.80      7.23 o
  -8   8   0      467.96      491.21      5.39 o
  -7   8   0       28.47       33.08      2.05 o
  -6   8   0        4.23        6.50      0.83 o
  -5   8   0      106.57      107.55      2.44 o
  -4   8   0      413.01      411.80      3.63 o
  -3   8   0      372.01      379.91      4.37 o
  -2   8   0      142.32      143.16      2.65 o
  -1   8   0        5.68        3.87      0.61 o
   0   8   0       17.88       14.39      0.99 o
   1   8   0        6.45        5.63      1.12 o
   2   8   0       30.56       32.36      1.85 o
   3   8   0      109.95      113.51      4.70 o
   4   8   0        6.35        7.40      1.72 o
 -11   9   0        4.36        4.60      1.34 o
 -10   9   0        1.58        0.39      1.16 o
  -9   9   0       56.50       63.93      2.12 o
  -8   9   0      308.43      309.27      4.14 o
  -7   9   0       39.41       49.96      1.79 o
  -6   9   0      217.88      215.41      3.13 o
  -5   9   0      449.34      441.61      5.56 o
  -4   9   0       84.29       85.32      2.30 o
  -3   9   0       75.98       80.22      2.21 o
  -2   9   0       55.21       55.69      1.72 o
  -1   9   0        0.93        0.68      0.96 o
   0   9   0        9.36        7.63      1.19 o
   1   9   0        9.76       10.54      1.38 o
   2   9   0        3.17        2.41      1.10 o
 -10  10   0        0.51       -0.55      1.09 o
  -9  10   0        5.90        4.79      1.30 o
  -8  10   0       18.06       15.34      2.22 o
  -7  10   0        8.08        4.86      1.16 o
  -6  10   0        1.30        0.81      0.86 o
  -5  10   0        0.46       -0.38      0.76 o
  -4  10   0        0.29        0.17      0.80 o
  -3  10   0        0.05       -0.05      0.92 o
  -2  10   0      431.58      464.90     10.28 o
  -1  10   0       16.93       12.64      1.49 o
   0  10   0        7.45        5.69      1.27 o
   1  10   0        2.87        1.70      1.16 o
 -10  11   0        0.91       -0.24      1.45 o
  -9  11   0        2.70        2.28      1.44 o
  -8  11   0       12.22        8.89      1.58 o
  -7  11   0       16.66       21.21      1.62 o
  -6  11   0        8.09        8.78      1.29 o
  -5  11   0       29.89       31.13      1.78 o
  -4  11   0       36.20       37.85      2.18 o
  -3  11   0      114.26      119.21      5.62 o
  -2  11   0       26.62       30.59      2.22 o
  -1  11   0       10.33       14.64      1.67 o
  -8  12   0        1.45       -0.65      1.30 o
  -7  12   0       45.00       45.11      2.37 o
  -6  12   0       23.79       24.27      1.80 o
  -5  12   0        2.64        1.48      1.15 o
  -4  12   0        9.99        8.18      2.35 o
  -3  12   0        5.54        4.95      1.41 o
   3 -12   1      119.00      148.18      3.88 o
   4 -12   1      131.57      169.24      5.51 o
   5 -12   1        0.69        0.27      0.98 o
   6 -12   1        1.21       -0.23      1.11 o
   7 -12   1       15.21       16.72      1.83 o
   8 -12   1       18.64       16.28      1.91 o
   0 -11   1        0.19       -0.49      0.99 o
   1 -11   1       12.10       10.76      1.89 o
   2 -11   1        1.79        1.50      1.12 o
   3 -11   1      146.66      144.21      5.95 o
   4 -11   1        7.14        5.90      1.09 o
   5 -11   1       11.84       10.56      1.35 o
   6 -11   1       32.60       36.62      1.93 o
   7 -11   1        7.90       10.06      1.36 o
   8 -11   1       23.89       21.10      2.37 o
   9 -11   1        6.10        5.27      1.57 o
  -1 -10   1        7.04        6.71      1.33 o
   0 -10   1        0.66       -0.53      1.05 o
   1 -10   1        6.13        4.42      1.21 o
   2 -10   1       48.94       50.58      1.86 o
   3 -10   1        7.75        6.63      0.91 o
   4 -10   1       16.29       14.57      1.27 o
   5 -10   1       39.50       43.83      2.62 o
   6 -10   1        0.00       -0.37      0.75 o
   7 -10   1       39.39       34.49      1.79 o
   8 -10   1        0.41       -0.50      0.99 o
   9 -10   1       29.31       23.91      1.98 o
  10 -10   1        4.41        6.05      1.85 o
  -3  -9   1        0.80        1.23      0.92 o
  -2  -9   1       85.81       92.41      2.83 o
  -1  -9   1       75.87       81.72      2.54 o
   0  -9   1       41.22       42.66      2.11 o
   1  -9   1       94.08      100.14      1.79 o
   2  -9   1        8.32        8.84      0.88 o
   3  -9   1       66.94       67.30      1.61 o
   4  -9   1        3.84        2.04      0.58 o
   5  -9   1       17.83       17.22      1.28 o
   6  -9   1      236.27      243.00      3.26 o
   7  -9   1       72.60       80.08      1.85 o
   8  -9   1      336.01      363.53      5.92 o
   9  -9   1        7.74       11.31      1.42 o
  10  -9   1       90.32       91.21      2.96 o
  11  -9   1        4.27        0.34      1.48 o
  -4  -8   1        3.62        2.84      1.44 o
  -3  -8   1       30.42       30.73      1.93 o
  -2  -8   1        7.57        7.82      1.15 o
  -1  -8   1       22.18       17.67      1.17 o
   0  -8   1        7.15        6.67      0.75 o
   1  -8   1        0.11       -0.22      0.45 o
   2  -8   1       51.75       45.84      1.32 o
   3  -8   1       15.72       16.82      0.90 o
   4  -8   1       28.42       31.10      1.48 o
   5  -8   1      111.41      110.51      1.70 o
   6  -8   1      277.37      285.88      3.31 o
   7  -8   1        6.16        6.92      0.93 o
   8  -8   1      126.37      136.10      3.03 o
   9  -8   1        2.72        1.62      0.91 o
  10  -8   1       29.78       33.25      1.66 o
  11  -8   1       76.00       92.84      2.90 o
  -5  -7   1        1.33        0.90      1.15 o
  -4  -7   1       92.25       93.53      2.29 o
  -3  -7   1       13.33       10.21      0.84 o
  -2  -7   1       43.52       45.75      1.41 o
  -1  -7   1       29.59       29.48      0.79 o
   0  -7   1       24.10       29.02      0.86 o
   1  -7   1       11.68       13.13      0.74 o
   2  -7   1       58.97       61.19      1.33 o
   3  -7   1      616.44      664.87      5.30 o
   4  -7   1      155.35      181.53      2.18 o
   5  -7   1       56.07       54.42      1.29 o
   6  -7   1       60.11       54.56      1.35 o
   7  -7   1       33.71       31.30      1.12 o
   8  -7   1        0.14       -0.37      0.74 o
   9  -7   1      207.15      213.87      3.37 o
  10  -7   1       51.46       48.49      1.96 o
  11  -7   1       21.24       20.95      1.75 o
  -6  -6   1        0.57        0.37      1.48 o
  -5  -6   1       14.69       10.31      1.44 o
  -4  -6   1       21.86       19.24      1.02 o
  -3  -6   1       14.81       15.36      1.17 o
  -2  -6   1        2.61        1.35      0.32 o
  -1  -6   1       66.01       68.10      0.97 o
   0  -6   1      204.06      219.01      1.82 o
   1  -6   1      538.31      546.40      4.82 o
   2  -6   1       63.16       72.89      1.38 o
   3  -6   1      266.21      247.61      2.47 o
   4  -6   1       22.03       19.92      0.78 o
   5  -6   1       47.36       43.51      1.16 o
   6  -6   1       72.00       69.06      1.29 o
   7  -6   1        7.83        7.91      0.79 o
   8  -6   1      188.21      190.01      2.97 o
   9  -6   1       56.26       47.68      1.81 o
  10  -6   1       35.74       35.04      1.71 o
  11  -6   1       10.76        7.87      1.22 o
  -7  -5   1        0.15       -0.31      0.94 o
  -6  -5   1       22.22       24.06      1.82 o
  -5  -5   1        7.08        6.03      0.86 o
  -4  -5   1       23.21       21.06      0.73 o
  -3  -5   1        0.24        0.03      0.24 o
  -2  -5   1       48.71       60.39      1.01 o
  -1  -5   1      649.98      724.16      4.45 o
   0  -5   1      253.30      250.08      1.88 o
   1  -5   1       70.39       69.92      0.99 o
   2  -5   1      828.27      764.52      5.22 o
   3  -5   1        1.99        3.34      0.40 o
   4  -5   1       77.93       75.40      1.36 o
   5  -5   1      111.74      117.93      1.66 o
   6  -5   1        1.99        1.69      0.56 o
   7  -5   1       37.71       29.62      1.19 o
   8  -5   1      105.56      110.85      2.30 o
   9  -5   1        7.02        9.22      0.98 o
  10  -5   1       75.74       76.16      2.31 o
  11  -5   1        1.47       -0.13      1.16 o
  -8  -4   1        0.03       -0.52      1.04 o
  -7  -4   1       43.20       39.89      2.11 o
  -6  -4   1       50.59       58.51      1.86 o
  -5  -4   1      650.14      645.36      6.69 o
  -4  -4   1       42.83       43.20      0.73 o
  -3  -4   1        1.65        2.06      0.20 o
  -2  -4   1       81.39       75.76      0.89 o
  -1  -4   1     1186.29     1151.77      6.92 o
   0  -4   1      237.53      258.46      1.66 o
   1  -4   1      121.51      117.82      0.97 o
   2  -4   1       79.63       87.56      0.97 o
   3  -4   1      448.56      453.63      3.74 o
   4  -4   1       46.81       37.68      0.79 o
   5  -4   1        0.66        1.66      0.40 o
   6  -4   1      570.95      545.35      4.68 o
   7  -4   1       46.06       43.56      1.29 o
   8  -4   1        0.68        0.27      0.61 o
   9  -4   1        1.22        0.59      0.78 o
  10  -4   1        2.46        0.37      0.85 o
  11  -4   1        0.54       -0.51      1.02 o
  -8  -3   1        2.20        4.25      1.22 o
  -7  -3   1        3.91        2.53      1.12 o
  -6  -3   1      886.01      906.25      8.11 o
  -5  -3   1       62.29       64.98      1.53 o
  -4  -3   1        1.82        1.14      0.40 o
  -3  -3   1      173.62      154.21      1.50 o
  -2  -3   1     1091.58     1021.45      6.93 o
  -1  -3   1      357.60      363.32      2.22 o
   0  -3   1      623.34      625.19      3.13 o
   1  -3   1     2226.01     2278.73     10.59 o
   2  -3   1     1268.37     1247.03      5.79 o
   3  -3   1      439.18      420.48      2.68 o
   4  -3   1       43.88       44.60      0.73 o
   5  -3   1        0.02       -0.14      0.30 o
   6  -3   1       98.26      109.82      1.44 o
   7  -3   1        1.33        1.36      0.44 o
   8  -3   1       28.80       28.23      1.14 o
   9  -3   1       19.60       18.02      1.19 o
  10  -3   1       38.13       30.16      1.76 o
  11  -3   1        0.99        1.35      1.20 o
  -9  -2   1        0.10        0.35      1.48 o
  -8  -2   1       18.28       22.95      1.93 o
  -7  -2   1       81.19       82.97      2.12 o
  -6  -2   1       23.28       22.54      1.46 o
  -5  -2   1       93.39      104.11      1.74 o
  -4  -2   1      133.85      140.34      1.85 o
  -3  -2   1      272.75      289.10      2.54 o
  -2  -2   1      168.04      199.53      1.47 o
  -1  -2   1     9843.66     9158.58     61.85 o
   0  -2   1     7049.78     6655.89     52.34 o
   1  -2   1      247.64      235.43      1.29 o
   2  -2   1      132.47      148.10      0.89 o
   3  -2   1      157.80      157.65      1.18 o
   4  -2   1       92.52      111.37      1.23 o
   5  -2   1       71.77       80.45      1.12 o
   6  -2   1       76.54       71.08      1.13 o
   7  -2   1       19.60       19.84      0.80 o
   8  -2   1       76.91       72.26      1.69 o
   9  -2   1       11.73       11.46      1.11 o
  10  -2   1       22.01       21.08      1.54 o
 -10  -1   1       38.90       46.04      3.15 o
  -9  -1   1       20.03       24.06      1.94 o
  -8  -1   1       22.58       20.61      0.64 o
  -7  -1   1        5.12        3.93      0.53 o
  -6  -1   1        2.09        0.46      0.44 o
  -5  -1   1       61.18       64.40      1.03 o
  -4  -1   1      286.40      318.00      2.37 o
  -3  -1   1      243.14      252.50      1.82 o
  -2  -1   1     1247.41     1258.89      6.23 o
  -1  -1   1     5069.96     4716.24     21.94 o
   0  -1   1        0.25       -0.25      0.49 o
   1  -1   1     5315.63     4791.27     34.46 o
   2  -1   1     5971.64     5567.05     33.24 o
   3  -1   1     2284.99     2282.17     11.73 o
   4  -1   1      683.39      704.02      4.50 o
   5  -1   1      116.94      110.96      1.31 o
   6  -1   1       81.72       74.97      1.19 o
   7  -1   1       71.85       66.83      1.89 o
   8  -1   1       25.72       22.76      1.21 o
   9  -1   1        6.69        7.75      1.02 o
  10  -1   1       44.83       56.84      2.83 o
 -10   0   1        2.83        4.81      1.72 o
  -9   0   1        1.68        1.22      0.72 o
  -8   0   1       49.31       51.15      1.39 o
  -7   0   1       20.03       14.96      0.87 o
  -6   0   1       40.99       37.57      0.72 o
  -5   0   1       70.87       92.32      1.18 o
  -4   0   1      231.79      213.54      1.59 o
  -3   0   1      960.30      979.42      5.52 o
  -2   0   1     4690.53     4406.29     20.37 o
  -1   0   1       66.24       44.12      0.93 o
   1   0   1        4.11        3.50      0.12 o
   2   0   1    10741.57     9911.42    100.70 o
   3   0   1      760.30      756.26      4.45 o
   4   0   1       32.81       35.75      0.68 o
   5   0   1      534.78      526.69      3.73 o
   6   0   1        1.04        1.29      0.39 o
   7   0   1        0.73        0.05      0.63 o
   8   0   1       48.34       50.69      1.86 o
   9   0   1       58.47       55.25      1.95 o
 -11   1   1        9.41       11.79      2.15 o
 -10   1   1        4.46        2.55      0.84 o
  -9   1   1       10.59        7.19      0.90 o
  -8   1   1        5.66        2.53      0.66 o
  -7   1   1       10.84       11.17      0.60 o
  -6   1   1      161.49      151.49      1.67 o
  -5   1   1       49.24       63.23      0.98 o
  -4   1   1     2808.76     2924.21     16.13 o
  -3   1   1       18.70       15.95      0.30 o
  -2   1   1        1.95        3.59      0.20 o
  -1   1   1      230.50      238.71      1.53 o
   0   1   1      238.43      245.87      1.54 o
   1   1   1    12506.43    11056.56    201.61 o
   2   1   1      104.02      100.17      1.08 o
   3   1   1       13.19       12.11      0.46 o
   4   1   1      208.85      196.35      1.87 o
   5   1   1      434.46      410.83      3.34 o
   6   1   1     1269.84     1242.14      8.38 o
   7   1   1       37.85       38.50      1.67 o
   8   1   1        3.40        5.08      0.81 o
   9   1   1        6.14       11.47      1.71 o
 -11   2   1        0.21       -0.40      0.81 o
 -10   2   1        6.43        3.23      0.85 o
  -9   2   1      162.68      151.77      2.71 o
  -8   2   1        2.27        1.73      0.51 o
  -7   2   1        0.84        0.21      0.36 o
  -6   2   1      132.38      141.10      1.60 o
  -5   2   1       22.69       11.18      0.46 o
  -4   2   1      304.86      322.81      2.37 o
  -3   2   1        1.21        1.40      0.17 o
  -2   2   1      226.19      226.69      1.48 o
  -1   2   1     1443.13     1497.75      8.01 o
   0   2   1     4184.06     3982.08     20.02 o
   1   2   1     1175.88     1195.50      7.40 o
   2   2   1      276.48      338.67      2.57 o
   3   2   1       16.42       17.98      0.53 o
   4   2   1       24.21       23.64      0.57 o
   5   2   1       61.02       59.46      1.05 o
   6   2   1        5.35        5.73      0.60 o
   7   2   1        4.50        3.04      0.63 o
   8   2   1       68.87       76.53      2.42 o
 -11   3   1       42.70       42.52      1.88 o
 -10   3   1       56.18       50.25      1.88 o
  -9   3   1      108.13      116.92      2.82 o
  -8   3   1       21.08       19.39      0.89 o
  -7   3   1       19.80       19.49      0.83 o
  -6   3   1      114.56      111.26      1.68 o
  -5   3   1       92.82       90.87      1.35 o
  -4   3   1        0.01       -0.11      0.22 o
  -3   3   1       25.00       28.84      0.55 o
  -2   3   1      476.17      507.02      3.16 o
  -1   3   1     4419.33     4458.65     23.03 o
   0   3   1     1048.61     1061.00      7.05 o
   1   3   1      860.24      961.04      6.38 o
   2   3   1      539.68      553.88      4.04 o
   3   3   1       19.03       21.76      0.84 o
   4   3   1        0.01       -0.13      0.27 o
   5   3   1      157.53      151.57      1.71 o
   6   3   1       28.64       29.55      1.07 o
   7   3   1       14.77       19.83      1.45 o
   8   3   1       22.04       28.35      2.14 o
 -11   4   1        3.44        2.28      0.93 o
 -10   4   1        2.62        1.24      0.86 o
  -9   4   1      386.74      356.67      3.97 o
  -8   4   1        1.20        1.61      0.63 o
  -7   4   1      404.09      403.94      4.33 o
  -6   4   1      363.18      377.67      3.83 o
  -5   4   1      314.86      302.13      2.68 o
  -4   4   1      355.10      353.35      3.11 o
  -3   4   1      357.44      350.29      3.16 o
  -2   4   1      184.15      197.31      1.77 o
  -1   4   1      111.27      133.06      1.21 o
   0   4   1       48.26       48.93      0.80 o
   1   4   1      960.81      953.48      6.66 o
   2   4   1       10.39        6.42      0.44 o
   3   4   1       44.65       41.46      1.02 o
   4   4   1       42.22       40.93      1.06 o
   5   4   1        6.89        5.46      0.68 o
   6   4   1        6.47        5.16      0.98 o
   7   4   1        2.63        2.71      1.35 o
 -12   5   1       38.68       38.77      1.96 o
 -11   5   1        8.17        8.72      1.11 o
 -10   5   1        0.02        0.28      0.77 o
  -9   5   1       34.93       35.44      1.42 o
  -8   5   1      532.91      532.27      6.25 o
  -7   5   1       27.23       24.50      1.08 o
  -6   5   1      364.48      377.60      3.33 o
  -5   5   1       70.41       64.56      1.16 o
  -4   5   1        9.62        6.96      0.65 o
  -3   5   1     1801.43     1850.05     13.10 o
  -2   5   1       82.55       80.64      0.99 o
  -1   5   1      865.81      869.67      5.86 o
   0   5   1      104.79       96.42      1.15 o
   1   5   1      116.21      112.87      1.49 o
   2   5   1        5.27        4.72      0.44 o
   3   5   1        0.68       -0.09      0.36 o
   4   5   1       30.48       28.57      1.14 o
   5   5   1        5.78        6.44      0.81 o
   6   5   1        4.91        4.45      1.41 o
 -12   6   1        5.49        8.03      1.28 o
 -11   6   1       99.64      111.23      2.65 o
 -10   6   1       11.62       11.45      1.04 o
  -9   6   1        1.33        0.98      0.91 o
  -8   6   1        3.51        5.87      0.93 o
  -7   6   1       79.61       75.81      1.45 o
  -6   6   1       30.56       32.57      1.09 o
  -5   6   1      268.18      258.90      3.20 o
  -4   6   1        8.04        8.93      0.60 o
  -3   6   1      133.91      128.71      1.68 o
  -2   6   1        4.63        7.35      0.57 o
  -1   6   1       20.45       21.20      1.03 o
   0   6   1        1.57        2.00      0.40 o
   1   6   1      117.27      108.53      1.56 o
   2   6   1      103.01       99.22      1.84 o
   3   6   1       12.49        7.08      0.73 o
   4   6   1       23.97       21.68      2.13 o
   5   6   1       52.35       48.90      2.92 o
 -12   7   1        3.46        3.37      1.12 o
 -11   7   1        9.02       10.46      1.26 o
 -10   7   1       10.52       11.01      1.17 o
  -9   7   1      175.78      180.27      3.08 o
  -8   7   1     1075.26     1130.50      9.72 o
  -7   7   1      476.07      486.96      4.28 o
  -6   7   1      252.06      245.85      3.63 o
  -5   7   1      422.25      436.00      6.69 o
  -4   7   1       11.49       15.32      0.81 o
  -3   7   1       67.58       62.01      1.53 o
  -2   7   1      237.31      229.39      2.92 o
  -1   7   1        0.87        1.16      0.50 o
   0   7   1      295.80      289.18      3.47 o
   1   7   1       90.62       86.80      1.97 o
   2   7   1       40.78       37.36      2.25 o
   3   7   1        8.13        6.10      1.08 o
   4   7   1        0.24       -0.28      1.06 o
 -11   8   1        0.97        0.25      0.97 o
 -10   8   1        3.80        3.82      1.01 o
  -9   8   1       85.93       97.38      2.43 o
  -8   8   1        8.31        8.41      1.15 o
  -7   8   1      326.71      336.25      4.16 o
  -6   8   1      278.12      273.79      3.56 o
  -5   8   1       10.71        8.54      0.80 o
  -4   8   1      161.91      167.64      2.97 o
  -3   8   1      314.47      318.52      3.91 o
  -2   8   1        1.56        2.27      0.94 o
  -1   8   1       39.87       39.21      1.99 o
   0   8   1        8.68        7.24      1.16 o
   1   8   1       74.85       80.82      2.57 o
   2   8   1        4.17        3.67      1.13 o
   3   8   1        0.48        0.54      1.01 o
 -11   9   1        8.43        8.32      1.21 o
 -10   9   1        1.39        0.40      1.01 o
  -9   9   1       49.35       53.94      2.46 o
  -8   9   1       25.74       18.67      1.45 o
  -7   9   1        0.29       -0.35      0.71 o
  -6   9   1        0.75        1.13      0.63 o
  -5   9   1        2.50        2.22      0.92 o
  -4   9   1       91.40       90.06      2.66 o
  -3   9   1      745.17      734.86     10.46 o
  -2   9   1      155.80      157.12      3.31 o
  -1   9   1       25.75       27.68      1.89 o
   0   9   1        0.53        1.14      0.90 o
   1   9   1       94.72       93.78      2.99 o
   2   9   1       18.83       16.99      1.65 o
 -10  10   1        3.91        4.15      1.88 o
  -9  10   1       37.85       40.04      2.37 o
  -8  10   1       57.24       59.57      3.80 o
  -7  10   1       72.31       76.29      2.71 o
  -6  10   1        2.84        0.64      0.98 o
  -5  10   1        2.54       -0.15      0.88 o
  -4  10   1        1.10        0.89      0.83 o
  -3  10   1       57.94       59.27      4.05 o
  -2  10   1       11.93       10.17      1.41 o
  -1  10   1       12.22       12.58      1.58 o
   0  10   1       21.05       19.02      1.70 o
 -10  11   1       11.73        7.27      1.66 o
  -9  11   1        0.18       -0.49      1.43 o
  -8  11   1        0.97       -0.33      1.21 o
  -7  11   1       38.20       31.57      1.95 o
  -6  11   1       51.18       53.87      2.31 o
  -5  11   1       33.05       35.50      1.95 o
  -4  11   1       21.59       21.48      2.48 o
  -3  11   1       77.04       96.40      3.77 o
  -2  11   1        0.28       -0.61      1.22 o
  -1  11   1        0.01       -0.62      1.25 o
  -8  12   1       66.57       76.51      3.34 o
  -7  12   1        1.99        0.04      1.24 o
  -6  12   1        0.54       -0.56      1.12 o
  -5  12   1        0.02       -0.87      1.74 o
  -4  12   1        0.52       -0.70      1.40 o
   2 -12   2       34.00       34.52      3.79 o
   3 -12   2        3.69        3.14      1.65 o
   4 -12   2        7.95        8.87      1.76 o
   5 -12   2       26.23       29.09      1.83 o
   6 -12   2        9.86       10.48      1.41 o
   7 -12   2        0.81       -0.63      1.27 o
   8 -12   2        5.99        3.80      1.46 o
   0 -11   2        1.44        1.28      1.14 o
   1 -11   2        9.32        6.42      1.29 o
   2 -11   2       50.65       50.44      4.22 o
   3 -11   2       76.64       84.55      2.27 o
   4 -11   2       11.94       11.71      1.02 o
   5 -11   2        6.41        1.75      0.97 o
   6 -11   2        0.14       -0.50      1.00 o
   7 -11   2       46.93       45.22      2.61 o
   8 -11   2        3.13        3.88      1.21 o
   9 -11   2       69.65       85.86      3.79 o
  -2 -10   2       21.12       25.40      2.32 o
  -1 -10   2        4.13        3.23      1.62 o
   0 -10   2        2.04        1.59      0.95 o
   1 -10   2       36.38       33.72      1.55 o
   2 -10   2       93.41       92.37      2.00 o
   3 -10   2       21.99       20.24      1.02 o
   4 -10   2       84.90       86.49      2.31 o
   5 -10   2       23.15       25.01      1.39 o
   6 -10   2        0.10       -0.26      0.88 o
   7 -10   2       23.41       27.35      1.98 o
   8 -10   2      106.97      108.59      3.05 o
   9 -10   2      212.76      233.04      4.45 o
  10 -10   2        6.45        6.25      1.51 o
  -3  -9   2        3.07        3.03      1.06 o
  -2  -9   2       76.41       73.02      2.45 o
  -1  -9   2        0.78       -0.37      0.74 o
   0  -9   2       46.78       44.60      1.69 o
   1  -9   2      136.58      131.72      2.08 o
   2  -9   2      115.41      122.46      2.15 o
   3  -9   2       20.79       22.62      1.10 o
   4  -9   2        1.40       -0.35      0.69 o
   5  -9   2       14.58       17.28      1.05 o
   6  -9   2        0.58        0.29      0.80 o
   7  -9   2        0.84        0.00      0.85 o
   8  -9   2       14.78       16.88      1.52 o
   9  -9   2       35.30       34.19      2.50 o
  10  -9   2       31.11       29.14      2.24 o
  -4  -8   2        0.00       -0.29      1.29 o
  -3  -8   2       38.11       37.50      2.05 o
  -2  -8   2       33.44       33.27      1.78 o
  -1  -8   2       16.41       15.18      1.05 o
   0  -8   2       42.17       46.04      1.38 o
   1  -8   2       48.64       44.95      1.03 o
   2  -8   2       83.90       81.02      1.32 o
   3  -8   2       13.36        9.90      0.50 o
   4  -8   2      446.08      450.59      3.75 o
   5  -8   2      100.69      104.43      1.72 o
   6  -8   2       33.83       36.32      1.26 o
   7  -8   2      117.69      114.29      2.02 o
   8  -8   2        0.85       -0.02      0.76 o
   9  -8   2        1.65       -0.36      0.86 o
  10  -8   2        0.34        1.57      1.02 o
  11  -8   2        9.50       11.12      1.78 o
  -5  -7   2        7.56        8.43      1.37 o
  -4  -7   2        1.03        0.06      0.55 o
  -3  -7   2        2.89        1.39      0.57 o
  -2  -7   2        0.35       -0.24      0.47 o
  -1  -7   2       26.21       27.62      0.77 o
   0  -7   2       38.01       41.63      0.76 o
   1  -7   2      107.28       96.50      1.43 o
   2  -7   2        4.95        4.98      0.34 o
   3  -7   2        0.80        1.39      0.48 o
   4  -7   2       74.11       84.15      1.42 o
   5  -7   2        1.05        0.75      0.48 o
   6  -7   2        0.03       -0.22      0.46 o
   7  -7   2       46.11       44.09      1.37 o
   8  -7   2        7.90        5.67      0.92 o
   9  -7   2        1.66       -0.42      0.85 o
  10  -7   2       32.36       31.93      2.51 o
  11  -7   2       33.45       39.16      2.53 o
  -6  -6   2        0.38       -0.58      1.17 o
  -5  -6   2       38.32       35.04      2.08 o
  -4  -6   2        1.45        1.04      0.51 o
  -3  -6   2        7.71        6.27      0.55 o
  -2  -6   2      249.18      252.34      2.23 o
  -1  -6   2        3.90        5.52      0.42 o
   0  -6   2       54.27       66.98      0.89 o
   1  -6   2       18.20        6.71      0.38 o
   2  -6   2       10.38       11.04      0.43 o
   3  -6   2      101.45      104.38      1.29 o
   4  -6   2       20.00       24.71      1.07 o
   5  -6   2       30.91       20.30      0.81 o
   6  -6   2       19.24       17.64      0.86 o
   7  -6   2       32.91       30.74      1.25 o
   8  -6   2        4.99        1.70      0.70 o
   9  -6   2       14.49       12.36      1.18 o
  10  -6   2        1.61       -0.45      1.13 o
  11  -6   2       18.08       18.77      1.76 o
  -7  -5   2       13.27       16.38      1.72 o
  -6  -5   2       11.70        7.92      2.09 o
  -5  -5   2        2.29        2.71      0.99 o
  -4  -5   2      261.04      258.73      2.67 o
  -3  -5   2      177.87      180.14      1.64 o
  -2  -5   2      129.79      134.80      1.52 o
  -1  -5   2        5.77        6.98      0.41 o
   0  -5   2      287.76      315.00      1.95 o
   1  -5   2      598.47      615.60      3.29 o
   2  -5   2      146.01      126.74      1.24 o
   3  -5   2       25.69       36.70      0.69 o
   4  -5   2      817.79      810.31      5.85 o
   5  -5   2       12.94       11.15      0.61 o
   6  -5   2       94.96      105.88      1.53 o
   7  -5   2        2.15        1.83      0.66 o
   8  -5   2       21.59       20.57      1.21 o
   9  -5   2        8.18        5.69      1.12 o
  10  -5   2        0.12       -0.53      1.62 o
  11  -5   2        0.47       -0.54      1.08 o
  -8  -4   2        2.21        4.40      1.52 o
  -7  -4   2        1.20        1.67      1.00 o
  -6  -4   2       24.94       23.33      1.97 o
  -5  -4   2       92.37       90.38      2.10 o
  -4  -4   2       31.15       27.13      1.36 o
  -3  -4   2       24.52       27.69      0.66 o
  -2  -4   2      243.52      244.78      2.14 o
  -1  -4   2       14.66       10.00      0.46 o
   0  -4   2      360.81      388.82      2.09 o
   1  -4   2     1432.74     1467.69      7.47 o
   2  -4   2       59.70       60.21      0.80 o
   3  -4   2        0.33       -0.07      0.26 o
   4  -4   2     1377.45     1461.51      8.21 o
   5  -4   2     1049.37     1091.00      7.60 o
   6  -4   2       14.78       16.66      0.82 o
   7  -4   2        0.94       -0.24      0.65 o
   8  -4   2       75.66       70.67      1.90 o
   9  -4   2       65.63       64.09      2.07 o
  10  -4   2        5.43        3.29      1.07 o
  -9  -3   2        1.73        1.57      1.16 o
  -8  -3   2        2.79        2.30      1.21 o
  -7  -3   2        7.31        7.48      1.15 o
  -6  -3   2      229.31      208.55      3.52 o
  -5  -3   2        2.68        1.06      0.58 o
  -4  -3   2        2.60        2.86      0.48 o
  -3  -3   2      363.01      350.76      2.80 o
  -2  -3   2       14.22       16.24      0.45 o
  -1  -3   2      653.66      674.42      3.31 o
   0  -3   2     2928.05     2845.94     11.21 o
   1  -3   2     3057.78     3180.50     13.62 o
   2  -3   2     1452.72     1430.67      6.71 o
   3  -3   2       57.68       72.67      0.87 o
   4  -3   2        8.13        5.95      0.38 o
   5  -3   2      242.09      245.38      2.37 o
   6  -3   2      142.78      141.34      1.92 o
   7  -3   2       29.15       27.78      1.07 o
   8  -3   2      110.43      109.17      2.44 o
   9  -3   2        9.31        9.10      1.10 o
  10  -3   2        9.98       10.46      1.23 o
  -9  -2   2       13.87       15.77      1.76 o
  -8  -2   2        0.09        0.27      0.79 o
  -7  -2   2      293.63      296.88      4.21 o
  -6  -2   2       65.19       69.35      1.71 o
  -5  -2   2      237.82      243.17      3.17 o
  -4  -2   2        1.80        1.72      0.42 o
  -3  -2   2        1.78        2.05      0.15 o
  -2  -2   2      157.61      144.90      1.00 o
  -1  -2   2      545.58      551.93      2.83 o
   0  -2   2     9535.72     8678.34     61.10 o
   1  -2   2     4884.49     4761.65     20.88 o
   2  -2   2        4.16        2.46      0.19 o
   3  -2   2      503.74      510.94      2.93 o
   4  -2   2       30.05       37.14      0.76 o
   5  -2   2      255.60      274.13      2.85 o
   6  -2   2      105.36      101.04      1.45 o
   7  -2   2      110.64      112.01      1.91 o
   8  -2   2       65.79       59.98      1.77 o
   9  -2   2       20.60       23.73      1.43 o
  10  -2   2        0.03       -0.46      0.91 o
 -10  -1   2       18.99       21.61      2.25 o
  -9  -1   2       40.29       39.66      1.80 o
  -8  -1   2        5.81        5.20      1.17 o
  -7  -1   2      323.70      325.25      3.52 o
  -6  -1   2        0.42       -0.13      0.27 o
  -5  -1   2      288.51      302.74      2.56 o
  -4  -1   2      266.15      323.07      2.85 o
  -3  -1   2       14.29        5.08      0.23 o
  -2  -1   2     1476.76     1385.74      6.91 o
  -1  -1   2      629.79      584.81      3.16 o
   0  -1   2     5814.85     5265.53     45.25 o
   1  -1   2      996.02      977.49      4.31 o
   2  -1   2      625.52      613.07      2.97 o
   3  -1   2     2148.01     2103.21     12.04 o
   4  -1   2      794.17      750.15      4.65 o
   5  -1   2      511.90      495.22      3.82 o
   6  -1   2       30.89       31.77      0.94 o
   7  -1   2        6.32        8.40      0.87 o
   8  -1   2        0.00        0.69      0.70 o
   9  -1   2       71.49       69.41      2.11 o
 -10   0   2        0.99       -0.49      0.99 o
  -9   0   2       15.96       15.54      0.95 o
  -8   0   2        4.99        4.25      0.65 o
  -7   0   2        9.64        9.61      0.57 o
  -6   0   2      221.60      203.18      2.08 o
  -5   0   2       43.81       51.56      0.89 o
  -4   0   2     2701.56     2752.03     16.76 o
  -3   0   2       24.77       25.83      0.40 o
  -2   0   2      892.55      954.19      4.93 o
  -1   0   2     1287.41     1252.95      6.27 o
   0   0   2        4.34        7.73      0.31 o
   1   0   2       24.44       40.26      0.56 o
   2   0   2       37.59       31.21      0.50 o
   3   0   2      726.88      711.32      4.34 o
   4   0   2     1022.37      973.63      6.15 o
   5   0   2      327.69      323.01      2.71 o
   6   0   2      162.41      164.88      1.90 o
   7   0   2     1124.38     1129.91      9.28 o
   8   0   2        7.23        4.94      1.05 o
   9   0   2        4.50        8.79      1.11 o
 -11   1   2        4.93        3.22      1.53 o
 -10   1   2       12.06       14.04      1.08 o
  -9   1   2       20.94       19.18      1.18 o
  -8   1   2       48.31       39.35      1.45 o
  -7   1   2        9.54       11.86      0.62 o
  -6   1   2       78.39       77.08      1.12 o
  -5   1   2      680.88      687.69      4.63 o
  -4   1   2      135.27      138.16      1.25 o
  -3   1   2     1334.27     1333.51      6.71 o
  -2   1   2      870.74      867.94      5.56 o
  -1   1   2      148.17      145.77      0.96 o
   0   1   2       12.21        6.15      0.29 o
   1   1   2       36.58       33.95      0.47 o
   2   1   2        2.27        1.93      0.24 o
   3   1   2      630.34      654.24      4.02 o
   4   1   2       18.32       20.67      0.62 o
   5   1   2       98.66       92.89      1.28 o
   6   1   2      142.49      136.48      2.04 o
   7   1   2        6.02       10.62      0.87 o
   8   1   2       69.24       66.26      2.03 o
 -11   2   2       11.56       12.67      1.16 o
 -10   2   2       41.73       41.52      1.66 o
  -9   2   2      127.14      106.02      2.21 o
  -8   2   2       62.91       59.84      1.19 o
  -7   2   2        2.87        1.74      0.42 o
  -6   2   2       50.40       50.28      0.89 o
  -5   2   2      115.29      122.10      1.22 o
  -4   2   2       98.81      110.66      1.07 o
  -3   2   2     1740.46     1744.62     10.13 o
  -2   2   2      946.97      956.05      5.58 o
  -1   2   2      234.04      234.52      1.57 o
   0   2   2     2853.86     2853.91     16.42 o
   1   2   2      212.34      220.38      1.71 o
   2   2   2     1454.44     1521.85      8.83 o
   3   2   2       14.34       13.62      0.55 o
   4   2   2       33.80       33.92      0.76 o
   5   2   2       44.35       40.29      1.11 o
   6   2   2       59.82       58.72      1.54 o
   7   2   2       11.63        7.46      0.88 o
   8   2   2        1.30        2.60      1.14 o
 -11   3   2        0.13       -0.34      0.88 o
 -10   3   2       17.53        8.67      1.03 o
  -9   3   2      175.08      167.06      2.79 o
  -8   3   2       31.34       29.57      0.72 o
  -7   3   2      287.17      281.99      2.61 o
  -6   3   2       32.07       25.21      0.84 o
  -5   3   2      100.66      104.94      1.12 o
  -4   3   2      282.78      290.23      2.21 o
  -3   3   2        4.42        4.45      0.30 o
  -2   3   2      602.49      591.83      4.56 o
  -1   3   2      325.35      377.76      2.90 o
   0   3   2       95.10       92.35      1.34 o
   1   3   2        3.71       -0.01      0.21 o
   2   3   2       86.62       80.63      1.18 o
   3   3   2       57.76       55.69      1.03 o
   4   3   2        0.02       -0.14      0.29 o
   5   3   2       13.42       11.41      0.85 o
   6   3   2       18.03       20.39      1.13 o
   7   3   2       29.44       33.31      1.86 o
 -12   4   2        0.06       -0.03      1.08 o
 -11   4   2        0.27       -0.45      0.91 o
 -10   4   2        8.70       10.24      1.07 o
  -9   4   2       44.13       44.77      1.71 o
  -8   4   2       45.73       49.74      1.38 o
  -7   4   2      135.73      131.20      2.17 o
  -6   4   2      179.22      173.78      1.98 o
  -5   4   2     1281.82     1341.54      9.28 o
  -4   4   2     1456.99     1560.95     11.36 o
  -3   4   2       12.85       11.37      0.60 o
  -2   4   2       74.75       63.57      0.83 o
  -1   4   2      703.18      711.48      5.00 o
   0   4   2      517.00      588.02      4.99 o
   1   4   2      510.42      508.69      4.09 o
   2   4   2        7.68        9.45      0.54 o
   3   4   2       39.80       32.91      0.90 o
   4   4   2       80.72       78.38      1.80 o
   5   4   2       10.54       10.73      0.84 o
   6   4   2        0.03       -0.30      0.76 o
 -12   5   2        0.27       -0.52      1.05 o
 -11   5   2        0.12        0.00      0.83 o
 -10   5   2       44.33       35.87      1.61 o
  -9   5   2        1.07        1.25      0.91 o
  -8   5   2      166.35      158.45      2.69 o
  -7   5   2        2.10        1.24      0.56 o
  -6   5   2      451.40      451.19      3.82 o
  -5   5   2       66.53       75.23      1.50 o
  -4   5   2      806.79      860.88      7.22 o
  -3   5   2      111.94      164.80      1.97 o
  -2   5   2       29.51       24.38      0.66 o
  -1   5   2     1887.06     1837.69     15.19 o
   0   5   2      121.45      136.04      1.58 o
   1   5   2        0.97        1.21      0.34 o
   2   5   2      125.05      131.37      1.68 o
   3   5   2       60.69       53.56      1.53 o
   4   5   2        4.94        3.60      0.71 o
   5   5   2        0.53       -0.32      0.65 o
   6   5   2       12.12       16.70      1.85 o
 -12   6   2       14.66       17.36      1.61 o
 -11   6   2       12.57       13.21      1.78 o
 -10   6   2       19.96       18.69      1.16 o
  -9   6   2      345.57      340.61      4.34 o
  -8   6   2      431.00      428.95      4.71 o
  -7   6   2        2.67        4.00      0.59 o
  -6   6   2        7.66        8.07      0.75 o
  -5   6   2       54.36       56.54      1.42 o
  -4   6   2      429.62      456.49      4.49 o
  -3   6   2      400.97      416.54      3.84 o
  -2   6   2       82.12       88.42      1.33 o
  -1   6   2        0.05       -0.12      0.37 o
   0   6   2       18.53       19.35      0.69 o
   1   6   2        4.05        4.09      0.49 o
   2   6   2      234.20      230.39      3.40 o
   3   6   2      143.60      132.74      2.56 o
   4   6   2       33.40       30.96      1.69 o
   5   6   2        1.28        2.79      1.79 o
 -12   7   2        2.53        2.46      1.15 o
 -11   7   2       11.79       14.24      1.26 o
 -10   7   2       26.81       28.84      1.68 o
  -9   7   2        4.22        3.81      0.98 o
  -8   7   2       68.76       65.52      1.82 o
  -7   7   2        7.73        9.20      0.94 o
  -6   7   2      231.42      230.67      3.13 o
  -5   7   2      584.43      580.26      5.63 o
  -4   7   2      527.34      498.49      5.73 o
  -3   7   2       80.94       84.20      1.71 o
  -2   7   2       10.89       10.16      1.01 o
  -1   7   2        3.35        5.19      0.79 o
   0   7   2      666.67      649.76      6.91 o
   1   7   2       58.91       55.54      1.77 o
   2   7   2       28.48       19.05      1.27 o
   3   7   2        1.10        0.70      0.99 o
   4   7   2        0.56       -0.41      0.83 o
 -11   8   2        4.62        6.73      1.17 o
 -10   8   2        9.48        9.65      1.18 o
  -9   8   2       55.89       55.98      2.37 o
  -8   8   2        4.06        2.09      0.77 o
  -7   8   2       79.00       80.68      2.01 o
  -6   8   2       51.65       49.68      1.80 o
  -5   8   2      175.30      165.26      2.50 o
  -4   8   2       20.29       18.99      1.27 o
  -3   8   2       58.25       65.16      1.90 o
  -2   8   2     1132.51     1154.57     12.19 o
  -1   8   2      285.79      304.60      4.34 o
   0   8   2       21.12       24.46      1.72 o
   1   8   2      134.66      130.45      3.98 o
   2   8   2        0.53        0.71      1.14 o
   3   8   2       61.40       68.96      4.18 o
 -11   9   2       10.48       11.79      1.29 o
 -10   9   2        0.50       -0.40      0.80 o
  -9   9   2        0.04       -0.40      0.81 o
  -8   9   2       28.85       29.28      1.59 o
  -7   9   2      126.58      133.91      2.66 o
  -6   9   2       15.32       11.62      1.18 o
  -5   9   2        6.27        4.58      0.93 o
  -4   9   2        1.76        1.26      0.93 o
  -3   9   2      192.96      198.00      5.30 o
  -2   9   2        1.68        0.94      1.20 o
  -1   9   2      149.59      139.91      3.44 o
   0   9   2        0.81       -0.71      1.42 o
   1   9   2       51.74       56.65      2.68 o
 -10  10   2       19.20       18.08      1.58 o
  -9  10   2       97.64      111.45      3.29 o
  -8  10   2        5.21        2.89      1.25 o
  -7  10   2       65.31       64.42      2.87 o
  -6  10   2       67.24       65.73      4.15 o
  -5  10   2        5.08        3.06      1.25 o
  -4  10   2        1.39       -0.38      0.77 o
  -3  10   2        0.50        0.30      1.30 o
  -2  10   2        0.03       -0.60      1.20 o
  -1  10   2        6.29        7.49      1.42 o
   0  10   2        2.48        0.39      1.20 o
  -9  11   2        0.03       -0.58      1.15 o
  -8  11   2       18.23       19.68      2.10 o
  -7  11   2       40.04       36.46      2.06 o
  -6  11   2       23.71       26.57      1.78 o
  -5  11   2       17.27       16.25      1.52 o
  -4  11   2       19.79       19.29      2.88 o
  -3  11   2        1.57       -0.29      1.35 o
  -2  11   2       22.31       19.51      1.88 o
  -7  12   2       14.06       12.78      2.02 o
  -6  12   2        3.07       -0.40      1.20 o
   2 -12   3       40.74       40.85      3.66 o
   3 -12   3       35.57       33.59      2.52 o
   4 -12   3        3.93        3.26      1.89 o
   5 -12   3        0.84        0.27      1.09 o
   6 -12   3       11.99       12.88      1.42 o
   7 -12   3       17.43       22.55      1.98 o
   8 -12   3        1.16       -0.59      1.22 o
  -1 -11   3       19.34       16.97      1.46 o
   0 -11   3       16.37       15.12      1.45 o
   1 -11   3       49.54       58.17      2.99 o
   2 -11   3        2.78       -0.40      0.81 o
   3 -11   3       25.88       16.27      1.52 o
   4 -11   3        8.81        4.78      0.97 o
   5 -11   3        6.97        6.87      1.14 o
   6 -11   3        1.35       -0.42      1.06 o
   7 -11   3        6.35        4.05      1.19 o
   8 -11   3       26.11       27.42      2.01 o
   9 -11   3       19.22       19.75      3.17 o
  -2 -10   3        0.66        1.43      1.18 o
  -1 -10   3       91.34       97.37      2.70 o
   0 -10   3       31.26       29.06      1.70 o
   1 -10   3       10.61        6.60      0.93 o
   2 -10   3        0.00       -0.26      0.60 o
   3 -10   3       41.65       36.62      1.56 o
   4 -10   3       10.10        8.11      0.88 o
   5 -10   3       21.46       21.12      1.24 o
   6 -10   3       44.21       44.05      2.14 o
   7 -10   3        5.73        5.02      1.12 o
   8 -10   3       46.34       49.46      2.38 o
   9 -10   3       64.59       66.82      2.66 o
  -4  -9   3        0.01       -0.62      1.24 o
  -3  -9   3       51.88       54.31      3.54 o
  -2  -9   3        5.19        3.72      0.92 o
  -1  -9   3        0.31        0.14      0.67 o
   0  -9   3        1.69        0.40      0.73 o
   1  -9   3       14.86       13.93      0.87 o
   2  -9   3       89.60       83.33      1.84 o
   3  -9   3      283.19      269.43      3.56 o
   4  -9   3       15.10       17.25      1.05 o
   5  -9   3       16.33       12.50      1.10 o
   6  -9   3        4.19        3.71      0.96 o
   7  -9   3       53.48       60.25      2.36 o
   8  -9   3       40.39       40.53      2.99 o
   9  -9   3       12.19       11.76      1.50 o
  10  -9   3       60.27       66.56      2.71 o
  -5  -8   3        6.09        2.45      1.52 o
  -4  -8   3        0.00       -0.32      0.65 o
  -3  -8   3       11.84       10.05      1.00 o
  -2  -8   3       12.35       14.29      1.07 o
  -1  -8   3        2.45        2.32      0.71 o
   0  -8   3      307.02      317.56      3.14 o
   1  -8   3        6.14        7.48      0.54 o
   2  -8   3      186.13      182.16      1.77 o
   3  -8   3       10.52       10.87      0.70 o
   4  -8   3       53.56       58.67      1.68 o
   5  -8   3       35.15       31.53      1.75 o
   6  -8   3       90.76       86.36      2.50 o
   7  -8   3       33.02       33.14      2.28 o
   8  -8   3        1.40       -0.48      0.97 o
   9  -8   3        0.21        1.17      1.04 o
  10  -8   3        0.01        1.57      1.38 o
  -6  -7   3       17.01       20.28      1.92 o
  -5  -7   3        2.55        0.94      0.89 o
  -4  -7   3        0.01       -0.27      0.53 o
  -3  -7   3        0.22       -0.20      0.50 o
  -2  -7   3        8.84        5.24      0.65 o
  -1  -7   3       17.43       20.58      0.75 o
   0  -7   3        0.03       -0.18      0.36 o
   1  -7   3       38.05       26.24      0.59 o
   2  -7   3        2.99        2.99      0.41 o
   3  -7   3     1208.77     1166.22     11.28 o
   4  -7   3        2.51        3.18      0.66 o
   5  -7   3      112.30      113.86      2.22 o
   6  -7   3        0.17       -0.30      0.60 o
   7  -7   3       55.81       50.86      1.76 o
   8  -7   3       19.08       18.76      1.38 o
   9  -7   3        7.11        6.89      1.26 o
  10  -7   3       83.02       82.99      3.38 o
  -7  -6   3       22.38       20.55      1.74 o
  -6  -6   3        4.37        1.58      1.07 o
  -5  -6   3      149.77      152.41      3.78 o
  -4  -6   3        2.18        0.55      0.50 o
  -3  -6   3        1.12        0.99      0.46 o
  -2  -6   3        3.59        2.61      0.41 o
  -1  -6   3      166.40      179.78      1.93 o
   0  -6   3      443.40      444.90      2.76 o
   1  -6   3       86.12       91.72      0.90 o
   2  -6   3       39.70       50.07      1.09 o
   3  -6   3      184.13      193.73      2.34 o
   4  -6   3      155.90      148.72      1.82 o
   5  -6   3       94.23      108.25      1.94 o
   6  -6   3      248.37      261.61      3.14 o
   7  -6   3       24.89       20.42      1.18 o
   8  -6   3       53.15       49.96      1.75 o
   9  -6   3       34.58       28.27      1.55 o
  10  -6   3        3.41        0.14      1.02 o
  -8  -5   3        6.93        9.78      1.67 o
  -7  -5   3        1.53        1.25      1.10 o
  -6  -5   3      221.29      240.52      4.35 o
  -5  -5   3       24.79       26.24      1.46 o
  -4  -5   3       79.38       82.88      1.26 o
  -3  -5   3       71.92       65.78      0.96 o
  -2  -5   3      111.04      115.16      1.43 o
  -1  -5   3      490.14      491.16      3.48 o
   0  -5   3       62.35       66.73      0.70 o
   1  -5   3     1064.52     1094.46      5.75 o
   2  -5   3       25.65       25.41      0.76 o
   3  -5   3      753.97      813.01      5.71 o
   4  -5   3      240.46      252.54      2.16 o
   5  -5   3      157.89      181.39      2.39 o
   6  -5   3       63.18       63.65      1.96 o
   7  -5   3      104.05      108.43      2.23 o
   8  -5   3        0.03       -0.35      0.70 o
   9  -5   3       22.77       28.28      2.04 o
  10  -5   3       41.58       49.43      2.12 o
  -8  -4   3        0.04        0.68      1.96 o
  -7  -4   3       12.56        9.60      1.97 o
  -6  -4   3       11.67       10.25      1.00 o
  -5  -4   3      192.61      191.56      2.98 o
  -4  -4   3        0.03       -0.11      0.23 o
  -3  -4   3       17.30       16.27      0.68 o
  -2  -4   3       10.47       11.61      0.49 o
  -1  -4   3      183.32      189.00      1.33 o
   0  -4   3      174.45      146.50      1.08 o
   1  -4   3      581.22      549.58      3.08 o
   2  -4   3     2763.03     2831.52     15.39 o
   3  -4   3      185.53      175.98      1.59 o
   4  -4   3       63.43       60.49      1.05 o
   5  -4   3      115.77      135.71      1.96 o
   6  -4   3      239.18      246.11      3.01 o
   7  -4   3       18.24       18.45      1.15 o
   8  -4   3       18.34       16.76      1.19 o
   9  -4   3        5.18        2.17      0.95 o
  10  -4   3        2.91        0.68      0.99 o
  -9  -3   3        0.33        1.99      1.35 o
  -8  -3   3       98.17      106.79      3.09 o
  -7  -3   3        7.47        6.96      0.94 o
  -6  -3   3      289.45      293.39      3.65 o
  -5  -3   3        7.02        5.14      0.88 o
  -4  -3   3       91.28       81.89      0.98 o
  -3  -3   3       73.42       80.60      0.79 o
  -2  -3   3        0.28       -0.09      0.19 o
  -1  -3   3       72.14       66.57      0.73 o
   0  -3   3      176.49      172.22      1.04 o
   1  -3   3     5304.08     5179.97     30.42 o
   2  -3   3      421.40      462.42      3.00 o
   3  -3   3        1.59        0.92      0.23 o
   4  -3   3      527.93      502.64      3.61 o
   5  -3   3      218.08      219.56      2.22 o
   6  -3   3       17.22       15.10      0.81 o
   7  -3   3       10.01       10.39      0.88 o
   8  -3   3       13.33       12.04      1.20 o
   9  -3   3        1.88       -0.23      0.84 o
  10  -3   3        6.78        6.49      1.22 o
 -10  -2   3       66.53       84.06      3.87 o
  -9  -2   3        0.62        1.87      1.04 o
  -8  -2   3        0.07        0.42      0.84 o
  -7  -2   3       33.20       36.26      1.41 o
  -6  -2   3        0.57        1.55      0.82 o
  -5  -2   3      510.88      500.27      4.27 o
  -4  -2   3      184.99      166.59      1.77 o
  -3  -2   3      108.35      113.91      1.13 o
  -2  -2   3       54.87       52.77      0.59 o
  -1  -2   3        9.42       15.61      0.27 o
   0  -2   3     4099.23     4184.98     24.30 o
   1  -2   3       18.36       22.51      0.35 o
   2  -2   3      308.96      301.30      1.98 o
   3  -2   3     1629.25     1679.93      9.91 o
   4  -2   3      147.56      159.69      1.79 o
   5  -2   3       25.05       27.79      0.86 o
   6  -2   3       34.09       38.55      1.12 o
   7  -2   3      290.56      289.77      3.67 o
   8  -2   3       38.31       43.28      1.59 o
   9  -2   3        2.08        1.11      1.00 o
 -10  -1   3        3.33        5.61      1.30 o
  -9  -1   3       13.73       10.93      1.16 o
  -8  -1   3       31.45       26.95      1.05 o
  -7  -1   3      154.69      161.92      1.82 o
  -6  -1   3        0.45        1.31      0.51 o
  -5  -1   3      543.86      539.34      4.15 o
  -4  -1   3      912.54      963.98      5.94 o
  -3  -1   3      731.03      689.63      4.35 o
  -2  -1   3      901.02      915.78      5.01 o
  -1  -1   3     2412.01     2347.73     11.59 o
   0  -1   3     3059.17     2948.55     15.43 o
   1  -1   3      706.05      737.67      3.57 o
   2  -1   3      104.35      113.43      1.16 o
   3  -1   3        0.69        1.53      0.35 o
   4  -1   3       10.74       15.00      0.58 o
   5  -1   3      291.18      297.05      2.58 o
   6  -1   3     1093.99     1067.74      8.05 o
   7  -1   3       75.64       82.17      3.05 o
   8  -1   3        2.34        2.59      0.90 o
   9  -1   3       74.18       82.62      2.44 o
 -11   0   3        0.03       -0.58      1.16 o
 -10   0   3        7.30        5.72      1.16 o
  -9   0   3        9.79        6.97      0.78 o
  -8   0   3       46.05       40.25      1.23 o
  -7   0   3        1.11        1.51      0.31 o
  -6   0   3       42.78       51.30      1.03 o
  -5   0   3      275.35      312.48      2.59 o
  -4   0   3      684.53      665.90      4.02 o
  -3   0   3      426.78      424.27      2.78 o
  -2   0   3      856.35      840.02      4.74 o
  -1   0   3      163.65      146.27      1.07 o
   0   0   3      235.36      276.22      1.94 o
   1   0   3      838.98      815.89      4.64 o
   2   0   3      456.45      478.37      3.14 o
   3   0   3       67.97       63.85      0.91 o
   4   0   3      213.03      214.33      1.99 o
   5   0   3        3.34        2.08      0.37 o
   6   0   3      146.45      131.93      2.03 o
   7   0   3       67.98       60.89      1.66 o
   8   0   3        1.32        1.15      0.94 o
 -11   1   3        0.04       -0.27      0.72 o
 -10   1   3       29.50       25.29      1.32 o
  -9   1   3        3.25        3.58      0.75 o
  -8   1   3        0.59        1.39      0.52 o
  -7   1   3      337.79      320.71      2.80 o
  -6   1   3      267.28      289.54      2.62 o
  -5   1   3      133.88      121.23      1.33 o
  -4   1   3        1.06       -0.09      0.22 o
  -3   1   3      137.48      151.85      1.31 o
  -2   1   3       28.57       30.38      0.54 o
  -1   1   3      507.48      537.13      3.02 o
   0   1   3      483.42      484.09      3.36 o
   1   1   3     1542.73     1566.28      8.71 o
   2   1   3       34.25       26.52      0.58 o
   3   1   3      236.92      258.32      2.08 o
   4   1   3        0.03       -0.15      0.31 o
   5   1   3        4.49        2.47      0.51 o
   6   1   3       52.07       62.01      1.72 o
   7   1   3        1.20        0.45      0.80 o
   8   1   3       86.42       95.17      2.76 o
 -11   2   3        2.41        2.13      0.89 o
 -10   2   3       25.30       23.42      1.31 o
  -9   2   3      124.32      114.07      2.23 o
  -8   2   3       90.13       81.49      1.51 o
  -7   2   3      148.08      163.21      1.76 o
  -6   2   3      999.31     1031.00      6.48 o
  -5   2   3      112.87      141.86      1.36 o
  -4   2   3     1611.38     1585.37      9.01 o
  -3   2   3      852.71      838.02      5.56 o
  -2   2   3     1856.66     1845.70     11.98 o
  -1   2   3       21.21       31.17      0.55 o
   0   2   3      250.29      277.33      2.34 o
   1   2   3       80.32       69.99      0.95 o
   2   2   3       10.00        4.54      0.36 o
   3   2   3       19.47       17.91      0.69 o
   4   2   3      179.71      186.41      1.91 o
   5   2   3       12.19       10.82      0.87 o
   6   2   3        0.12       -0.32      0.64 o
   7   2   3       64.49       65.30      1.97 o
 -12   3   3        3.78        2.90      1.07 o
 -11   3   3       23.35       19.58      1.32 o
 -10   3   3        1.32       -0.17      0.78 o
  -9   3   3        3.39        1.89      0.64 o
  -8   3   3       44.31       39.72      1.22 o
  -7   3   3      379.33      364.49      3.16 o
  -6   3   3      314.49      336.57      2.68 o
  -5   3   3     1137.70     1221.97      8.02 o
  -4   3   3      272.20      285.89      2.56 o
  -3   3   3     1670.83     1835.71     13.54 o
  -2   3   3     1351.12     1352.39      9.63 o
  -1   3   3      790.07      795.02      5.93 o
   0   3   3        0.76        1.68      0.26 o
   1   3   3      691.55      716.19      4.96 o
   2   3   3        0.40        0.16      0.28 o
   3   3   3       14.04       13.93      0.58 o
   4   3   3       54.88       51.36      1.46 o
   5   3   3       12.68       11.78      0.89 o
   6   3   3        1.42        2.03      0.78 o
   7   3   3       33.51       38.78      2.09 o
 -12   4   3        5.91        4.98      1.23 o
 -11   4   3        9.14       12.88      1.17 o
 -10   4   3       50.01       46.95      1.71 o
  -9   4   3       15.47       12.88      0.96 o
  -8   4   3       83.81       85.16      1.59 o
  -7   4   3      685.37      688.32      5.45 o
  -6   4   3       22.90       25.72      0.71 o
  -5   4   3      133.93      142.87      1.73 o
  -4   4   3       95.71      132.89      1.88 o
  -3   4   3     1247.90     1315.78      9.26 o
  -2   4   3     1231.08     1274.02      8.79 o
  -1   4   3      141.49      169.48      2.29 o
   0   4   3      127.22      139.62      2.03 o
   1   4   3       27.92       32.06      0.73 o
   2   4   3       80.47       80.58      1.31 o
   3   4   3        0.93        0.06      0.56 o
   4   4   3        9.97        8.48      0.83 o
   5   4   3        0.63        0.39      0.69 o
   6   4   3        2.08        0.61      0.77 o
 -12   5   3       15.17       18.73      1.64 o
 -11   5   3        1.19       -0.37      0.74 o
 -10   5   3        5.31        4.71      0.90 o
  -9   5   3       43.88       47.97      2.09 o
  -8   5   3      240.88      235.10      3.45 o
  -7   5   3      210.50      208.42      2.34 o
  -6   5   3        2.33        3.92      0.60 o
  -5   5   3      906.68      920.49      7.86 o
  -4   5   3      416.31      430.22      4.04 o
  -3   5   3       27.86       29.32      0.90 o
  -2   5   3        1.69        0.66      0.34 o
  -1   5   3      234.77      222.20      2.86 o
   0   5   3      122.81      118.77      1.98 o
   1   5   3      225.86      227.66      2.97 o
   2   5   3      221.56      205.29      2.68 o
   3   5   3       11.52        8.14      0.85 o
   4   5   3        1.34        0.78      0.66 o
   5   5   3        7.71        5.24      0.95 o
 -12   6   3       14.20       15.29      1.66 o
 -11   6   3        6.71        6.32      1.11 o
 -10   6   3        4.08        2.40      0.83 o
  -9   6   3       71.62       68.26      2.04 o
  -8   6   3       13.47       10.12      0.79 o
  -7   6   3      323.42      332.56      4.03 o
  -6   6   3       35.90       31.93      1.66 o
  -5   6   3       46.84       41.35      1.37 o
  -4   6   3      179.56      180.96      2.33 o
  -3   6   3        0.36        0.78      0.36 o
  -2   6   3        8.37        5.12      0.59 o
  -1   6   3       48.21       48.88      1.32 o
   0   6   3      307.38      290.08      2.88 o
   1   6   3       42.04       42.28      1.94 o
   2   6   3        6.62       10.50      1.06 o
   3   6   3       28.79       24.97      1.39 o
   4   6   3        0.09       -0.27      0.97 o
 -12   7   3       34.23       41.78      2.14 o
 -11   7   3       24.03       22.07      1.47 o
 -10   7   3       34.02       34.24      1.53 o
  -9   7   3       69.12       66.18      1.77 o
  -8   7   3       27.28       26.92      1.25 o
  -7   7   3       33.72       34.20      1.42 o
  -6   7   3       60.88       68.18      1.83 o
  -5   7   3       28.22       26.22      1.15 o
  -4   7   3      284.40      274.76      3.71 o
  -3   7   3      723.14      723.28      5.92 o
  -2   7   3      573.40      585.87      7.05 o
  -1   7   3      319.80      319.89      4.50 o
   0   7   3       33.03       33.74      2.04 o
   1   7   3       38.84       46.52      1.79 o
   2   7   3      122.35      133.08      2.90 o
   3   7   3        9.50        8.31      1.27 o
 -11   8   3        0.90       -0.63      1.25 o
 -10   8   3        3.11        2.53      0.91 o
  -9   8   3        0.87       -0.36      0.74 o
  -8   8   3       84.63       85.24      2.16 o
  -7   8   3        0.33       -0.34      0.68 o
  -6   8   3        0.04       -0.31      0.62 o
  -5   8   3       18.50       15.10      0.96 o
  -4   8   3        3.18        2.85      0.59 o
  -3   8   3       25.50       21.84      1.52 o
  -2   8   3      302.23      305.79      4.70 o
  -1   8   3        0.05        0.97      1.03 o
   0   8   3       37.05       36.47      2.19 o
   1   8   3      290.89      312.51      5.46 o
   2   8   3        0.35        1.35      1.17 o
 -11   9   3       17.80       18.08      1.49 o
 -10   9   3       35.11       39.93      2.15 o
  -9   9   3       59.79       59.87      1.99 o
  -8   9   3        6.32        5.62      1.04 o
  -7   9   3        0.13       -0.36      0.72 o
  -6   9   3       83.96       79.53      2.49 o
  -5   9   3      112.18      121.59      2.88 o
  -4   9   3        1.34       -0.42      0.83 o
  -3   9   3      134.06      126.88      3.13 o
  -2   9   3        3.11        2.78      1.82 o
  -1   9   3       25.73       21.71      1.86 o
   0   9   3        8.94        7.72      1.57 o
   1   9   3        9.44        9.13      1.51 o
 -10  10   3        0.21       -0.54      1.07 o
  -9  10   3        7.53        7.06      1.31 o
  -8  10   3       25.66       21.46      1.89 o
  -7  10   3       26.11       32.64      1.86 o
  -6  10   3       50.37       57.83      2.47 o
  -5  10   3       26.82       24.63      1.68 o
  -4  10   3        5.55        4.28      1.55 o
  -3  10   3       18.05       14.97      2.58 o
  -2  10   3       66.34       68.12      2.86 o
  -1  10   3       37.65       38.66      2.50 o
  -9  11   3       58.34       64.71      3.79 o
  -8  11   3       39.49       32.79      2.22 o
  -7  11   3        0.16        0.00      1.21 o
  -6  11   3        0.29       -0.07      1.07 o
  -5  11   3       15.72       15.33      2.70 o
  -4  11   3       21.84       20.89      4.31 o
  -3  11   3        7.42        3.44      1.83 o
   1 -12   4        0.73       -0.67      1.33 o
   2 -12   4       49.70       47.76      6.96 o
   3 -12   4        0.85        0.25      1.02 o
   4 -12   4        0.04       -0.56      1.12 o
   5 -12   4       12.48       13.58      1.79 o
   6 -12   4        1.79        2.90      1.50 o
   7 -12   4        2.65        1.49      1.42 o
  -1 -11   4        2.50        1.08      1.05 o
   0 -11   4        6.00        3.63      1.29 o
   1 -11   4       31.25       24.48      1.67 o
   2 -11   4       52.01       54.89      2.30 o
   3 -11   4       21.42       22.72      1.51 o
   4 -11   4        7.52        7.75      1.15 o
   5 -11   4        0.00        0.27      0.97 o
   6 -11   4       44.95       43.24      2.90 o
   7 -11   4        7.27        6.31      1.24 o
   8 -11   4       16.83       14.56      2.12 o
  -2 -10   4        1.45       -0.18      1.07 o
  -1 -10   4       53.13       57.94      2.03 o
   0 -10   4        2.11        2.05      0.85 o
   1 -10   4      211.84      217.67      4.73 o
   2 -10   4        3.92        3.90      0.68 o
   3 -10   4       21.07       17.16      1.12 o
   4 -10   4      250.54      247.11      3.53 o
   5 -10   4       67.94       64.34      2.05 o
   6 -10   4       18.82       17.94      1.79 o
   7 -10   4       31.19       30.61      1.84 o
   8 -10   4        3.27        0.39      1.50 o
   9 -10   4       32.05       34.62      2.18 o
  -4  -9   4        1.13       -0.49      1.37 o
  -3  -9   4        8.14        5.27      0.97 o
  -2  -9   4        2.98        2.18      0.86 o
  -1  -9   4        2.68        1.61      0.74 o
   0  -9   4       16.25       16.50      1.09 o
   1  -9   4        6.56        8.04      0.74 o
   2  -9   4      106.89      105.02      1.99 o
   3  -9   4       78.89       69.36      1.86 o
   4  -9   4       90.32       81.00      1.76 o
   5  -9   4      114.02      122.22      2.58 o
   6  -9   4       20.04       18.37      1.29 o
   7  -9   4       48.51       47.96      2.32 o
   8  -9   4        1.30       -0.05      1.10 o
   9  -9   4       10.84       14.56      1.50 o
  -5  -8   4        3.80        0.97      1.15 o
  -4  -8   4        0.80       -0.06      0.87 o
  -3  -8   4        1.57       -0.23      0.74 o
  -2  -8   4        8.19        7.86      0.78 o
  -1  -8   4        3.67        1.63      0.53 o
   0  -8   4        0.44        0.16      0.47 o
   1  -8   4       10.50       10.57      0.52 o
   2  -8   4       25.09       26.56      1.30 o
   3  -8   4        0.53        0.26      0.42 o
   4  -8   4       26.94       24.25      1.49 o
   5  -8   4       79.64       74.56      2.02 o
   6  -8   4        9.91        6.98      0.97 o
   7  -8   4        6.61        4.19      0.95 o
   8  -8   4        3.37        3.29      1.02 o
   9  -8   4       29.52       26.47      1.76 o
  10  -8   4        0.02       -0.38      1.45 o
  -6  -7   4        5.71        6.78      1.42 o
  -5  -7   4        3.60        4.04      1.04 o
  -4  -7   4        1.71        0.10      0.65 o
  -3  -7   4        3.13        3.45      0.66 o
  -2  -7   4      252.73      249.93      3.08 o
  -1  -7   4       42.46       48.01      1.08 o
   0  -7   4       62.65       63.83      1.02 o
   1  -7   4       26.54       27.07      0.62 o
   2  -7   4       80.17       78.98      1.28 o
   3  -7   4        4.81        3.51      0.49 o
   4  -7   4        0.63        0.37      0.47 o
   5  -7   4      113.55      116.41      1.75 o
   6  -7   4       24.31       17.65      1.09 o
   7  -7   4        7.25        6.21      0.95 o
   8  -7   4        0.03       -0.34      0.67 o
   9  -7   4       37.14       36.11      1.90 o
  10  -7   4        0.32        0.44      1.11 o
  -7  -6   4        2.52        1.26      1.29 o
  -6  -6   4        9.73       13.36      1.39 o
  -5  -6   4      136.38      150.23      3.14 o
  -4  -6   4        0.38       -0.10      0.53 o
  -3  -6   4       38.04       40.58      1.27 o
  -2  -6   4      201.95      203.82      2.18 o
  -1  -6   4       11.06       13.55      0.79 o
   0  -6   4        5.45        4.79      0.39 o
   1  -6   4       95.94      102.88      1.03 o
   2  -6   4       60.45       52.58      0.94 o
   3  -6   4        0.49       -0.22      0.44 o
   4  -6   4        1.07        0.47      0.34 o
   5  -6   4      305.46      320.55      3.21 o
   6  -6   4        0.01       -0.33      0.66 o
   7  -6   4        0.01       -0.30      0.60 o
   8  -6   4        0.05       -0.41      0.83 o
   9  -6   4       12.71       12.58      1.50 o
  10  -6   4        9.02        8.91      1.42 o
  -8  -5   4       11.76       14.63      3.23 o
  -7  -5   4       36.66       37.44      2.65 o
  -6  -5   4      469.53      494.87      5.65 o
  -5  -5   4        2.45        4.14      0.81 o
  -4  -5   4       68.17       75.07      1.24 o
  -3  -5   4       10.28        6.81      0.48 o
  -2  -5   4       83.28       88.31      1.10 o
  -1  -5   4      400.88      410.31      2.84 o
   0  -5   4      126.67      132.47      1.16 o
   1  -5   4     1841.68     1950.44     11.57 o
   2  -5   4        1.58        0.60      0.37 o
   3  -5   4      285.89      299.78      2.40 o
   4  -5   4      168.45      163.63      1.76 o
   5  -5   4      405.02      430.65      4.46 o
   6  -5   4       84.38       83.84      1.89 o
   7  -5   4       13.64       10.79      1.09 o
   8  -5   4       22.93       22.55      1.46 o
   9  -5   4        3.97        4.75      1.10 o
  10  -5   4        9.29        8.53      1.30 o
  -8  -4   4        0.69        0.93      1.03 o
  -7  -4   4       19.60       16.63      1.50 o
  -6  -4   4       28.58       28.79      1.41 o
  -5  -4   4       36.03       35.99      0.80 o
  -4  -4   4       10.29        8.73      0.33 o
  -3  -4   4      193.92      179.03      1.63 o
  -2  -4   4        6.62        8.44      0.68 o
  -1  -4   4       51.55       46.48      0.59 o
   0  -4   4      552.45      568.20      3.55 o
   1  -4   4       34.35       34.85      0.75 o
   2  -4   4      310.71      289.01      2.38 o
   3  -4   4       24.50       12.18      0.46 o
   4  -4   4      207.67      216.65      2.50 o
   5  -4   4        2.81        3.00      0.52 o
   6  -4   4        9.91        7.63      0.84 o
   7  -4   4      176.14      179.04      2.79 o
   8  -4   4       37.54       35.48      1.75 o
   9  -4   4        1.05        1.97      1.18 o
  -9  -3   4        3.29        3.11      1.24 o
  -8  -3   4       31.98       32.34      1.59 o
  -7  -3   4       17.90       14.57      1.20 o
  -6  -3   4      229.17      229.02      4.14 o
  -5  -3   4       30.97       30.57      0.79 o
  -4  -3   4       17.83       18.23      0.57 o
  -3  -3   4      231.51      211.36      1.88 o
  -2  -3   4       38.38       26.94      0.53 o
  -1  -3   4       31.41       27.12      0.72 o
   0  -3   4      554.03      557.18      3.64 o
   1  -3   4     1150.02     1166.71      6.69 o
   2  -3   4       68.80       68.62      0.89 o
   3  -3   4        0.25       -0.14      0.28 o
   4  -3   4       59.62       67.71      1.19 o
   5  -3   4       56.30       57.40      1.29 o
   6  -3   4        0.67       -0.32      0.65 o
   7  -3   4      143.21      141.64      2.16 o
   8  -3   4        7.62        5.81      1.07 o
   9  -3   4        0.03       -0.18      0.95 o
 -10  -2   4        0.88        0.09      1.31 o
  -9  -2   4       46.71       42.86      1.82 o
  -8  -2   4        9.03        7.10      0.91 o
  -7  -2   4       28.22       23.78      1.23 o
  -6  -2   4       13.58       13.47      0.61 o
  -5  -2   4      891.66      911.45      6.64 o
  -4  -2   4      280.47      305.67      2.87 o
  -3  -2   4      546.48      554.51      4.12 o
  -2  -2   4     1059.14     1090.93      6.47 o
  -1  -2   4      280.91      276.96      2.10 o
   0  -2   4     6328.77     6218.96     61.88 o
   1  -2   4      204.71      171.80      1.49 o
   2  -2   4      690.69      711.49      4.37 o
   3  -2   4       14.17       10.42      0.56 o
   4  -2   4        3.67        2.40      0.49 o
   5  -2   4       79.57       81.43      1.40 o
   6  -2   4       52.36       53.72      1.47 o
   7  -2   4      433.42      462.32      5.51 o
   8  -2   4       58.88       68.20      1.98 o
   9  -2   4        0.71       -0.20      0.87 o
 -10  -1   4       16.05       15.55      1.43 o
  -9  -1   4        7.73        6.18      0.95 o
  -8  -1   4      215.69      211.34      3.16 o
  -7  -1   4       15.97       17.16      0.70 o
  -6  -1   4       31.42       22.43      0.70 o
  -5  -1   4        0.76        1.72      0.30 o
  -4  -1   4     1224.79     1318.65      9.15 o
  -3  -1   4      122.30      135.19      1.19 o
  -2  -1   4      936.72      930.26      5.86 o
  -1  -1   4       78.46       60.94      0.83 o
   0  -1   4     1389.87     1412.24     10.68 o
   1  -1   4       46.27       51.65      0.99 o
   2  -1   4       19.17       12.54      0.54 o
   3  -1   4      370.01      414.04      3.26 o
   4  -1   4       40.00       46.24      1.07 o
   5  -1   4        9.05       12.69      0.76 o
   6  -1   4      239.54      237.32      2.79 o
   7  -1   4       80.56       83.94      2.14 o
   8  -1   4        0.02        1.97      0.99 o
 -11   0   4        3.00        1.33      1.27 o
 -10   0   4       15.67       16.05      1.02 o
  -9   0   4        1.14        0.51      0.59 o
  -8   0   4       11.23       11.49      0.79 o
  -7   0   4      153.77      145.22      2.15 o
  -6   0   4      228.99      231.38      2.14 o
  -5   0   4     1229.25     1257.66      7.85 o
  -4   0   4       32.79       27.52      0.55 o
  -3   0   4      366.90      365.96      2.62 o
  -2   0   4        3.17        5.73      0.30 o
  -1   0   4      151.19      149.96      1.51 o
   0   0   4       20.72       15.56      0.53 o
   1   0   4        0.79        0.39      0.21 o
   2   0   4      135.31      146.18      1.68 o
   3   0   4      754.79      750.81      5.09 o
   4   0   4        5.62        6.45      0.54 o
   5   0   4       14.98       12.21      0.79 o
   6   0   4        0.27       -0.31      0.61 o
   7   0   4       53.92       50.66      1.60 o
   8   0   4       16.40       11.92      1.52 o
 -11   1   4        8.34        6.05      0.98 o
 -10   1   4        5.68        4.45      0.82 o
  -9   1   4       35.54       34.41      1.30 o
  -8   1   4       41.18       43.51      1.02 o
  -7   1   4       32.72       37.56      0.89 o
  -6   1   4       13.47       13.49      0.62 o
  -5   1   4      124.22      104.81      1.20 o
  -4   1   4       95.43       91.56      1.33 o
  -3   1   4      145.78      180.15      1.84 o
  -2   1   4     1079.19     1030.44      7.11 o
  -1   1   4      368.53      398.22      3.25 o
   0   1   4      344.72      316.04      2.56 o
   1   1   4       97.99      129.52      1.38 o
   2   1   4       24.03       23.96      0.70 o
   3   1   4       21.91       25.07      0.76 o
   4   1   4        9.63        6.98      0.53 o
   5   1   4        1.07        0.12      0.59 o
   6   1   4        0.47       -0.38      0.75 o
   7   1   4        6.77       11.38      1.13 o
 -11   2   4       83.94       84.50      3.24 o
 -10   2   4       12.56        6.99      0.91 o
  -9   2   4        5.49        6.90      1.03 o
  -8   2   4       50.40       44.76      1.07 o
  -7   2   4        3.47        3.68      0.46 o
  -6   2   4      100.52      110.93      1.37 o
  -5   2   4      215.26      219.12      2.06 o
  -4   2   4     1935.67     2030.30     14.28 o
  -3   2   4       48.95       50.89      1.20 o
  -2   2   4       61.85       69.98      1.06 o
  -1   2   4       67.03       63.75      1.00 o
   0   2   4      605.80      651.07      5.19 o
   1   2   4      121.21      109.91      1.33 o
   2   2   4       56.45       54.79      0.99 o
   3   2   4        2.30        2.02      0.50 o
   4   2   4       17.57       18.53      1.02 o
   5   2   4        3.47        0.48      0.74 o
   6   2   4        1.32        1.63      0.83 o
   7   2   4        6.31        9.60      1.15 o
 -12   3   4        0.01       -0.02      1.27 o
 -11   3   4        7.19        4.36      1.04 o
 -10   3   4       10.33        6.41      0.89 o
  -9   3   4       57.41       55.46      1.47 o
  -8   3   4       21.27       17.37      0.78 o
  -7   3   4       23.39       30.07      0.80 o
  -6   3   4      718.81      734.30      5.16 o
  -5   3   4      391.44      389.93      3.20 o
  -4   3   4      638.88      713.95      5.59 o
  -3   3   4     1999.08     2212.74     15.95 o
  -2   3   4        1.53        0.85      0.29 o
  -1   3   4      201.37      227.62      2.56 o
   0   3   4      915.44      874.23      7.40 o
   1   3   4      420.57      401.62      3.28 o
   2   3   4       39.43       39.10      0.93 o
   3   3   4       92.60       96.36      1.68 o
   4   3   4        0.26       -0.06      0.64 o
   5   3   4       12.68       12.43      1.11 o
   6   3   4        0.80       -0.42      0.84 o
 -12   4   4        1.83        2.10      1.16 o
 -11   4   4        3.75        3.53      1.00 o
 -10   4   4       14.34       12.26      1.04 o
  -9   4   4       14.67       17.44      1.02 o
  -8   4   4      279.88      267.42      2.70 o
  -7   4   4      165.09      175.59      1.88 o
  -6   4   4       52.53       47.18      1.10 o
  -5   4   4      103.41      128.47      1.73 o
  -4   4   4       76.85       72.99      1.32 o
  -3   4   4      342.26      321.83      3.29 o
  -2   4   4      143.09      146.64      1.96 o
  -1   4   4      737.84      745.72      8.05 o
   0   4   4      164.50      158.54      2.53 o
   1   4   4        0.40       -0.07      0.32 o
   2   4   4      119.13      114.82      1.92 o
   3   4   4       76.73       67.63      1.70 o
   4   4   4       37.22       42.00      1.61 o
   5   4   4       48.05       47.62      1.81 o
 -12   5   4       13.38       12.36      1.37 o
 -11   5   4        0.36        0.62      0.89 o
 -10   5   4       48.42       48.02      1.46 o
  -9   5   4        0.02       -0.38      0.76 o
  -8   5   4      324.30      316.29      3.28 o
  -7   5   4       70.51       65.85      1.64 o
  -6   5   4        2.57        3.16      0.48 o
  -5   5   4      425.94      417.98      4.39 o
  -4   5   4        9.66        7.06      0.61 o
  -3   5   4      263.60      244.24      2.68 o
  -2   5   4       11.43       13.51      0.98 o
  -1   5   4      437.96      445.59      6.65 o
   0   5   4       16.32       15.23      1.64 o
   1   5   4        0.40       -0.15      0.63 o
   2   5   4       22.63       15.88      1.09 o
   3   5   4      104.23      104.56      2.31 o
   4   5   4       12.27       10.22      1.09 o
 -12   6   4        7.45        7.40      1.32 o
 -11   6   4        4.26        1.70      0.84 o
 -10   6   4        8.17        7.35      0.84 o
  -9   6   4      514.13      528.54      4.88 o
  -8   6   4      152.98      163.44      2.55 o
  -7   6   4      199.46      192.05      2.93 o
  -6   6   4        8.89        8.11      0.81 o
  -5   6   4       19.15       17.64      1.05 o
  -4   6   4       29.84       33.26      0.88 o
  -3   6   4       47.60       42.26      1.14 o
  -2   6   4     1541.28     1524.42     13.87 o
  -1   6   4      121.63      118.96      2.52 o
   0   6   4      285.34      292.83      4.13 o
   1   6   4        1.02        1.68      0.98 o
   2   6   4       10.02       11.82      1.19 o
   3   6   4       55.18       59.31      2.85 o
 -12   7   4        0.29       -0.02      1.14 o
 -11   7   4       11.68       12.00      1.51 o
 -10   7   4       12.45       13.58      1.09 o
  -9   7   4        2.75        0.66      0.77 o
  -8   7   4       44.99       38.53      1.64 o
  -7   7   4        7.49        7.69      0.95 o
  -6   7   4        0.03       -0.30      0.60 o
  -5   7   4        0.19        0.02      0.63 o
  -4   7   4      248.25      248.03      3.24 o
  -3   7   4      152.26      137.93      2.65 o
  -2   7   4        1.08        1.33      1.25 o
  -1   7   4       63.66       67.68      2.44 o
   0   7   4       74.19       73.40      2.64 o
   1   7   4       20.84       26.85      1.65 o
   2   7   4       10.65       11.29      1.24 o
 -11   8   4        3.10        4.09      1.10 o
 -10   8   4        1.69        1.07      0.85 o
  -9   8   4       21.59       21.03      1.33 o
  -8   8   4       10.32        9.59      1.01 o
  -7   8   4      161.04      153.19      2.87 o
  -6   8   4      206.96      197.63      3.12 o
  -5   8   4        2.88        0.88      0.77 o
  -4   8   4        0.30       -0.32      0.64 o
  -3   8   4        0.50       -0.46      0.93 o
  -2   8   4        7.05        6.37      1.45 o
  -1   8   4       46.90       41.58      2.55 o
   0   8   4        3.83        1.88      1.31 o
   1   8   4        1.34        3.26      1.23 o
 -11   9   4        9.30       10.83      1.37 o
 -10   9   4       46.41       48.77      1.96 o
  -9   9   4        1.12       -0.41      0.82 o
  -8   9   4        9.85       12.23      1.16 o
  -7   9   4        1.31       -0.44      0.88 o
  -6   9   4       25.83       22.86      1.59 o
  -5   9   4       29.38       31.80      2.32 o
  -4   9   4       36.97       36.94      2.95 o
  -3   9   4       35.83       34.06      2.68 o
  -2   9   4        4.23        0.80      1.40 o
  -1   9   4        4.31        1.86      1.75 o
   0   9   4       34.70       32.62      2.70 o
 -10  10   4        5.84        3.52      1.27 o
  -9  10   4        1.37        1.99      1.36 o
  -8  10   4        2.05       -0.49      0.99 o
  -7  10   4      112.79      118.42      3.25 o
  -6  10   4        2.48        0.96      1.06 o
  -5  10   4       46.36       45.68      2.40 o
  -4  10   4        6.82        4.90      1.67 o
  -3  10   4        0.01       -0.77      1.95 o
  -2  10   4        5.92        5.06      1.54 o
  -8  11   4        6.68       10.82      1.68 o
  -7  11   4       24.90       23.62      1.80 o
  -6  11   4        2.76        2.88      1.16 o
  -5  11   4        0.83       -0.80      1.60 o
   1 -12   5        5.53        2.45      2.44 o
   2 -12   5        2.09        1.81      1.85 o
   3 -12   5        4.77        6.40      1.67 o
   4 -12   5        0.90        0.10      1.26 o
   5 -12   5       17.11       17.72      1.97 o
   6 -12   5       14.46       13.18      2.86 o
  -1 -11   5        1.56        0.59      1.20 o
   0 -11   5       15.72       14.72      1.50 o
   1 -11   5        2.90        2.74      1.04 o
   2 -11   5       19.98       21.20      1.61 o
   3 -11   5      108.29      102.45      2.44 o
   4 -11   5       26.26       26.25      1.71 o
   5 -11   5       36.02       31.25      2.36 o
   6 -11   5        0.49       -0.24      1.03 o
   7 -11   5       15.18       12.02      1.63 o
   8 -11   5       63.35       68.63      2.88 o
  -3 -10   5        5.03        5.21      1.19 o
  -2 -10   5        0.88        0.59      0.88 o
  -1 -10   5        0.23       -0.41      0.82 o
   0 -10   5       52.50       59.41      1.93 o
   1 -10   5        7.75        9.53      1.18 o
   2 -10   5        7.47        7.22      0.93 o
   3 -10   5      105.05      102.60      3.25 o
   4 -10   5      122.86      122.86      2.76 o
   5 -10   5        0.16       -0.23      0.79 o
   6 -10   5       70.14       68.69      2.27 o
   7 -10   5       59.32       68.10      2.58 o
   8 -10   5        3.52        6.33      1.32 o
  -4  -9   5        1.30        1.67      1.22 o
  -3  -9   5        8.87        7.30      1.05 o
  -2  -9   5        0.62       -0.07      0.81 o
  -1  -9   5        0.58       -0.20      0.69 o
   0  -9   5       53.65       60.11      2.49 o
   1  -9   5        0.19       -0.23      0.47 o
   2  -9   5        2.49        2.20      0.72 o
   3  -9   5      158.74      164.87      3.16 o
   4  -9   5      124.59      129.72      2.56 o
   5  -9   5       16.84       19.00      1.45 o
   6  -9   5        0.73       -0.36      0.81 o
   7  -9   5       64.48       64.36      2.26 o
   8  -9   5       11.73        7.72      1.35 o
   9  -9   5       17.47       15.82      1.72 o
  -5  -8   5        2.64        0.97      1.26 o
  -4  -8   5        2.01        2.39      0.81 o
  -3  -8   5        2.11       -0.33      0.67 o
  -2  -8   5       52.08       52.30      1.53 o
  -1  -8   5       20.52       21.22      1.15 o
   0  -8   5       41.18       39.45      1.82 o
   1  -8   5      172.94      176.45      2.07 o
   2  -8   5       18.38       21.16      1.24 o
   3  -8   5       12.98       12.91      0.84 o
   4  -8   5       37.04       33.20      1.43 o
   5  -8   5        0.17       -0.31      0.62 o
   6  -8   5       18.29       13.93      1.10 o
   7  -8   5       50.25       50.08      1.97 o
   8  -8   5       30.21       29.47      1.74 o
   9  -8   5        0.01        0.46      1.08 o
  -6  -7   5       53.69       60.12      3.59 o
  -5  -7   5       21.64       23.38      1.70 o
  -4  -7   5        0.38       -0.16      0.91 o
  -3  -7   5       96.79      104.20      2.05 o
  -2  -7   5        9.32        8.82      0.70 o
  -1  -7   5       23.32       23.00      0.80 o
   0  -7   5       71.72       73.84      1.14 o
   1  -7   5        5.07        4.61      0.81 o
   2  -7   5       15.79       15.50      0.75 o
   3  -7   5       17.04       16.13      1.05 o
   4  -7   5       66.07       67.99      1.64 o
   5  -7   5       22.33       22.92      1.15 o
   6  -7   5        0.23       -0.31      0.62 o
   7  -7   5       30.04       22.32      1.34 o
   8  -7   5        0.08       -0.44      0.89 o
   9  -7   5        6.00        6.24      1.48 o
  -7  -6   5        1.77        0.55      1.12 o
  -6  -6   5      243.98      287.85      4.52 o
  -5  -6   5      434.13      458.65      5.25 o
  -4  -6   5       45.71       52.17      1.50 o
  -3  -6   5        5.99        5.76      0.52 o
  -2  -6   5       20.29       21.73      0.87 o
  -1  -6   5       25.78       23.87      0.89 o
   0  -6   5      332.93      315.72      2.44 o
   1  -6   5      261.32      259.36      2.27 o
   2  -6   5      508.69      515.22      4.27 o
   3  -6   5       37.25       37.65      1.19 o
   4  -6   5      303.72      315.90      3.08 o
   5  -6   5        2.36        0.80      0.52 o
   6  -6   5       72.72       65.30      2.22 o
   7  -6   5       29.53       31.38      1.55 o
   8  -6   5        0.05       -0.41      0.83 o
   9  -6   5        1.04       -0.59      1.18 o
  -8  -5   5        5.32        4.43      1.19 o
  -7  -5   5        9.51       10.45      1.33 o
  -6  -5   5      155.14      162.02      3.31 o
  -5  -5   5       43.93       42.98      1.15 o
  -4  -5   5       37.68       38.91      1.31 o
  -3  -5   5        0.64        0.66      0.38 o
  -2  -5   5      626.08      606.45      3.89 o
  -1  -5   5      202.83      190.65      1.65 o
   0  -5   5       33.21       43.27      0.80 o
   1  -5   5     1496.90     1480.36      8.54 o
   2  -5   5       22.04       19.50      1.10 o
   3  -5   5       50.45       47.60      0.91 o
   4  -5   5       34.94       35.81      1.25 o
   5  -5   5       61.31       59.40      1.58 o
   6  -5   5       47.88       44.38      1.70 o
   7  -5   5       10.39        8.16      1.12 o
   8  -5   5       15.93       17.47      1.42 o
   9  -5   5       10.62        9.83      1.41 o
  -9  -4   5        0.07       -0.02      1.00 o
  -8  -4   5        9.87       12.69      1.47 o
  -7  -4   5       30.93       27.76      1.69 o
  -6  -4   5       13.13       11.78      0.65 o
  -5  -4   5        3.28        2.59      0.46 o
  -4  -4   5      161.27      163.01      1.87 o
  -3  -4   5      352.33      346.14      2.82 o
  -2  -4   5       62.31       70.91      0.89 o
  -1  -4   5       66.38       69.90      0.96 o
   0  -4   5     2075.56     2207.90     14.83 o
   1  -4   5      101.10       99.62      1.34 o
   2  -4   5        0.04        1.66      0.41 o
   3  -4   5       44.97       40.81      0.84 o
   4  -4   5        2.79        2.14      0.41 o
   5  -4   5      102.25       97.64      1.52 o
   6  -4   5        1.73        2.31      0.72 o
   7  -4   5      143.16      143.70      2.58 o
   8  -4   5        0.24       -0.42      0.84 o
   9  -4   5       16.74       19.80      1.60 o
  -9  -3   5        9.83       13.00      1.41 o
  -8  -3   5       23.42       19.09      1.19 o
  -7  -3   5       69.91       77.45      2.41 o
  -6  -3   5       14.46       13.20      0.65 o
  -5  -3   5       49.74       51.94      0.95 o
  -4  -3   5       72.93       81.13      1.22 o
  -3  -3   5      303.58      298.78      2.65 o
  -2  -3   5       32.00       34.15      0.60 o
  -1  -3   5     3628.48     3647.81     25.04 o
   0  -3   5       72.45       59.78      1.27 o
   1  -3   5       28.84       27.16      1.02 o
   2  -3   5        8.62       10.75      0.61 o
   3  -3   5        4.36        2.68      0.44 o
   4  -3   5       74.88       87.33      1.58 o
   5  -3   5        5.65        4.53      0.72 o
   6  -3   5      229.20      236.27      2.98 o
   7  -3   5       46.98       47.91      1.73 o
   8  -3   5        0.17        0.02      0.85 o
   9  -3   5        0.11       -0.48      0.97 o
 -10  -2   5        0.13       -0.69      1.37 o
  -9  -2   5        1.94        2.65      1.17 o
  -8  -2   5        2.80        1.40      0.93 o
  -7  -2   5       91.83       83.54      1.49 o
  -6  -2   5       32.13       29.92      0.76 o
  -5  -2   5      306.75      336.42      4.62 o
  -4  -2   5       13.01       16.64      0.58 o
  -3  -2   5     1075.34     1113.88      7.19 o
  -2  -2   5      291.26      305.80      2.20 o
  -1  -2   5      109.20      117.03      1.55 o
   0  -2   5      203.79      216.14      2.45 o
   1  -2   5        6.12        8.18      0.49 o
   2  -2   5      895.89      904.70      5.49 o
   3  -2   5      143.48      125.08      1.66 o
   4  -2   5       67.00       62.81      1.36 o
   5  -2   5        0.10       -0.27      0.54 o
   6  -2   5      217.28      215.28      2.97 o
   7  -2   5       63.73       57.17      1.86 o
   8  -2   5       10.59       10.70      1.27 o
 -10  -1   5        1.52        0.62      0.95 o
  -9  -1   5        1.22        0.24      0.51 o
  -8  -1   5        7.45        3.16      0.96 o
  -7  -1   5       20.50       22.32      0.99 o
  -6  -1   5      394.19      386.48      3.31 o
  -5  -1   5        7.89        7.05      0.51 o
  -4  -1   5       61.31       54.98      1.20 o
  -3  -1   5        0.01        0.18      0.24 o
  -2  -1   5     1158.05     1331.44      8.06 o
  -1  -1   5      311.98      341.41      2.99 o
   0  -1   5      685.88      652.32      5.47 o
   1  -1   5      775.59      781.55      5.97 o
   2  -1   5      443.05      452.39      3.69 o
   3  -1   5       57.98       54.79      1.11 o
   4  -1   5       16.63       13.01      0.76 o
   5  -1   5       63.12       60.94      1.42 o
   6  -1   5      120.06      128.94      2.31 o
   7  -1   5       20.73       23.23      1.44 o
   8  -1   5        1.81        2.29      1.24 o
 -11   0   5       19.72       17.98      1.67 o
 -10   0   5       48.15       45.05      1.52 o
  -9   0   5       74.38       61.33      1.95 o
  -8   0   5       26.61       29.04      1.11 o
  -7   0   5       22.38       17.76      0.71 o
  -6   0   5       57.99       62.67      1.11 o
  -5   0   5      105.32       99.30      1.07 o
  -4   0   5       41.96       36.96      0.78 o
  -3   0   5      202.45      183.47      1.88 o
  -2   0   5     2595.39     2732.22     16.79 o
  -1   0   5      808.81      819.06      6.54 o
   0   0   5      110.90      114.26      1.78 o
   1   0   5       79.92       82.43      1.26 o
   2   0   5      136.01      160.50      2.05 o
   3   0   5      116.47      117.81      1.79 o
   4   0   5       18.12       15.81      0.81 o
   5   0   5       24.04       21.70      1.15 o
   6   0   5        0.01       -0.38      0.76 o
   7   0   5       12.04       10.94      1.18 o
 -11   1   5        0.06        1.62      0.78 o
 -10   1   5       13.77       11.10      0.99 o
  -9   1   5        1.29       -0.32      0.64 o
  -8   1   5        3.71        2.94      0.53 o
  -7   1   5       93.23       99.34      1.37 o
  -6   1   5      113.00      104.19      1.26 o
  -5   1   5       59.64       60.33      1.25 o
  -4   1   5       30.61       31.70      0.96 o
  -3   1   5       70.53       78.04      1.23 o
  -2   1   5      170.98      161.97      1.73 o
  -1   1   5      631.80      630.08      4.93 o
   0   1   5      296.97      288.18      2.78 o
   1   1   5      355.92      383.14      3.45 o
   2   1   5       83.19       76.80      1.40 o
   3   1   5        0.24       -0.23      0.46 o
   4   1   5       26.70       25.86      1.10 o
   5   1   5        1.99       -0.34      0.68 o
   6   1   5       21.77       27.86      1.48 o
   7   1   5        0.33       -0.43      0.85 o
 -11   2   5        0.07        0.53      0.82 o
 -10   2   5       30.84       35.39      1.44 o
  -9   2   5      398.24      370.45      3.74 o
  -8   2   5       49.66       47.69      1.07 o
  -7   2   5      344.72      350.12      3.16 o
  -6   2   5       60.63       75.04      1.36 o
  -5   2   5      214.68      217.24      2.73 o
  -4   2   5        0.15        4.22      0.43 o
  -3   2   5      565.82      618.24      5.81 o
  -2   2   5     1008.37     1034.98      7.74 o
  -1   2   5      697.86      699.92      5.79 o
   0   2   5      267.00      276.94      2.52 o
   1   2   5       63.87       70.72      1.27 o
   2   2   5        2.10        2.77      0.52 o
   3   2   5      106.56      109.35      1.99 o
   4   2   5       91.63       90.02      2.52 o
   5   2   5        0.00       -0.38      0.75 o
   6   2   5        0.24        0.69      0.90 o
 -12   3   5        0.03        0.68      0.96 o
 -11   3   5       93.86       99.48      2.46 o
 -10   3   5       35.82       39.62      1.64 o
  -9   3   5       13.93       10.53      0.76 o
  -8   3   5      300.17      299.69      3.22 o
  -7   3   5       17.88       14.97      0.76 o
  -6   3   5       70.86       66.41      1.03 o
  -5   3   5      397.96      368.84      3.53 o
  -4   3   5      421.25      391.59      4.41 o
  -3   3   5       62.83       63.22      1.13 o
  -2   3   5      352.47      371.18      3.17 o
  -1   3   5       13.27        9.87      0.65 o
   0   3   5        0.16        0.48      0.39 o
   1   3   5       69.41       73.32      1.48 o
   2   3   5      419.86      407.95      3.87 o
   3   3   5       24.75       21.23      1.21 o
   4   3   5       62.24       60.98      1.85 o
   5   3   5        0.04        0.39      0.87 o
 -12   4   5        7.97        9.44      1.38 o
 -11   4   5        7.66        5.39      0.97 o
 -10   4   5        0.01        0.90      0.80 o
  -9   4   5       97.47       80.86      2.05 o
  -8   4   5        3.83        3.11      0.61 o
  -7   4   5      182.87      184.56      2.08 o
  -6   4   5       16.80       17.24      0.63 o
  -5   4   5        2.78        5.02      0.43 o
  -4   4   5       15.64       11.64      0.67 o
  -3   4   5       10.48        5.97      0.51 o
  -2   4   5      242.81      260.83      3.37 o
  -1   4   5      144.40      136.00      2.37 o
   0   4   5      238.61      239.83      3.41 o
   1   4   5       88.56       88.02      1.88 o
   2   4   5      152.30      133.62      2.32 o
   3   4   5      116.75       98.09      2.75 o
   4   4   5        7.27        8.01      1.05 o
   5   4   5        7.66        5.44      1.02 o
 -12   5   5       12.50       16.01      1.55 o
 -11   5   5       14.65       14.65      1.37 o
 -10   5   5      107.33      108.64      2.55 o
  -9   5   5      128.96      132.30      2.28 o
  -8   5   5       94.20       94.45      1.75 o
  -7   5   5        1.19        0.18      0.53 o
  -6   5   5       56.14       56.80      1.42 o
  -5   5   5      193.09      183.73      2.17 o
  -4   5   5        7.29        4.75      0.52 o
  -3   5   5       41.09       44.16      1.20 o
  -2   5   5       54.32       54.08      2.62 o
  -1   5   5      152.36      153.65      3.69 o
   0   5   5       16.81       16.33      1.14 o
   1   5   5        1.81        0.22      0.73 o
   2   5   5      114.50      115.25      2.43 o
   3   5   5       17.03       22.21      1.40 o
   4   5   5        2.24        0.55      0.86 o
 -12   6   5        8.62        8.39      1.45 o
 -11   6   5       18.92       18.92      1.59 o
 -10   6   5        2.23        1.13      0.81 o
  -9   6   5      115.50      115.40      2.06 o
  -8   6   5      101.91      101.72      2.29 o
  -7   6   5      135.59      126.00      2.47 o
  -6   6   5      114.73      109.10      1.66 o
  -5   6   5      122.70      126.34      1.99 o
  -4   6   5       53.70       57.90      1.34 o
  -3   6   5        2.10        0.37      0.85 o
  -2   6   5      412.67      408.90      5.62 o
  -1   6   5       22.67       19.80      2.21 o
   0   6   5       36.19       40.06      2.09 o
   1   6   5       18.43       16.63      1.33 o
   2   6   5        4.82        6.29      1.17 o
   3   6   5        0.21       -0.45      0.90 o
 -12   7   5        0.03       -0.15      1.22 o
 -11   7   5        3.02       -0.04      1.08 o
 -10   7   5        0.30       -0.25      0.87 o
  -9   7   5       41.84       43.06      1.76 o
  -8   7   5       97.32       92.45      2.30 o
  -7   7   5        7.35        3.73      0.84 o
  -6   7   5       10.07       16.23      1.13 o
  -5   7   5       86.94       93.15      2.11 o
  -4   7   5       93.11       88.42      2.02 o
  -3   7   5      269.97      266.41      3.83 o
  -2   7   5       94.66       89.25      2.67 o
  -1   7   5       28.45       27.78      2.40 o
   0   7   5        7.70        7.22      1.86 o
   1   7   5       28.34       27.80      1.78 o
   2   7   5       12.89       12.83      1.49 o
 -11   8   5       30.33       30.45      1.82 o
 -10   8   5        2.25        2.35      0.99 o
  -9   8   5        0.12       -0.41      0.83 o
  -8   8   5       22.42       19.65      1.36 o
  -7   8   5        0.43       -0.17      0.83 o
  -6   8   5        5.63        6.10      1.00 o
  -5   8   5       48.62       53.68      2.19 o
  -4   8   5        0.26       -0.49      0.99 o
  -3   8   5        1.84        1.02      1.01 o
  -2   8   5       27.41       26.21      2.12 o
  -1   8   5       34.81       29.67      2.86 o
   0   8   5        2.15       -0.65      1.30 o
 -11   9   5       52.08       56.60      2.37 o
 -10   9   5       15.06       13.83      1.33 o
  -9   9   5       55.28       65.72      2.54 o
  -8   9   5      113.39      108.08      3.12 o
  -7   9   5       35.49       28.14      1.81 o
  -6   9   5        1.43        0.59      0.98 o
  -5   9   5       26.21       24.39      1.68 o
  -4   9   5       87.13       85.09      2.86 o
  -3   9   5       36.69       32.36      4.16 o
  -2   9   5       13.54       10.58      1.88 o
  -1   9   5        8.00        8.15      2.03 o
 -10  10   5        7.31        7.20      1.64 o
  -9  10   5        7.02       10.39      1.73 o
  -8  10   5       46.69       47.55      3.23 o
  -7  10   5        4.32        3.45      1.63 o
  -6  10   5       82.42       87.19      2.99 o
  -5  10   5       80.27       97.58      4.39 o
  -4  10   5       17.86       21.25      3.87 o
  -3  10   5        0.66       -1.03      2.05 o
   2 -12   6       38.68       37.57      5.14 o
   3 -12   6        0.09        0.93      1.37 o
   4 -12   6       75.11       74.18      3.69 o
   5 -12   6        2.40        0.41      1.43 o
  -1 -11   6        8.52        5.46      1.57 o
   0 -11   6        1.10        0.78      1.30 o
   1 -11   6        3.20        1.89      1.39 o
   2 -11   6       28.70       26.98      2.42 o
   3 -11   6        0.82        0.37      0.99 o
   4 -11   6        8.01        6.78      1.25 o
   5 -11   6       81.54       84.91      3.20 o
   6 -11   6       48.97       43.80      3.42 o
   7 -11   6        2.84       -0.60      1.72 o
  -3 -10   6        1.33        0.18      1.16 o
  -2 -10   6        0.38       -0.46      0.93 o
  -1 -10   6        0.10       -0.28      0.93 o
   0 -10   6        3.58        2.68      1.01 o
   1 -10   6        9.01        7.39      1.12 o
   2 -10   6        0.02       -0.39      0.86 o
   3 -10   6        8.44        9.60      1.24 o
   4 -10   6        0.91        1.62      1.11 o
   5 -10   6        0.55       -0.05      0.82 o
   6 -10   6        0.19        0.35      0.89 o
   7 -10   6        0.00       -0.49      0.98 o
   8 -10   6       20.19       21.34      1.80 o
  -4  -9   6       36.02       40.12      2.83 o
  -3  -9   6        1.55       -0.45      0.90 o
  -2  -9   6       40.44       41.85      3.57 o
  -1  -9   6       29.38       31.71      2.78 o
   0  -9   6        1.61       -0.30      0.60 o
   1  -9   6       22.43       23.96      1.16 o
   2  -9   6        2.82        2.00      0.66 o
   3  -9   6       24.44       23.98      1.27 o
   4  -9   6        0.11       -0.30      0.60 o
   5  -9   6        3.95        1.43      0.79 o
   6  -9   6        8.96        8.55      1.01 o
   7  -9   6        1.22       -0.41      0.93 o
   8  -9   6        0.53        0.51      1.10 o
  -5  -8   6      111.08      124.45      4.26 o
  -4  -8   6        0.32       -0.12      0.80 o
  -3  -8   6       38.14       40.79      2.64 o
  -2  -8   6        3.69        2.37      0.73 o
  -1  -8   6        0.00       -0.29      0.58 o
   0  -8   6       23.62       20.74      1.04 o
   1  -8   6       12.77       12.00      0.82 o
   2  -8   6       60.77       58.05      1.16 o
   3  -8   6       84.26       81.21      1.91 o
   4  -8   6        9.53        7.61      1.10 o
   5  -8   6       21.06       19.90      1.25 o
   6  -8   6        8.02        5.67      0.94 o
   7  -8   6        0.03       -0.43      0.86 o
   8  -8   6        0.14       -0.16      1.04 o
   9  -8   6        2.01        1.12      1.27 o
  -6  -7   6      317.78      332.40      9.97 o
  -5  -7   6        0.09        3.44      0.86 o
  -4  -7   6      162.67      171.94      2.94 o
  -3  -7   6      162.40      176.27      2.72 o
  -2  -7   6       48.29       49.33      1.33 o
  -1  -7   6       31.39       33.33      1.06 o
   0  -7   6       84.69       81.46      1.48 o
   1  -7   6       86.68       84.22      1.39 o
   2  -7   6        0.78        0.49      0.50 o
   3  -7   6        0.66       -0.28      0.55 o
   4  -7   6       81.93       73.60      1.75 o
   5  -7   6      102.70       96.49      2.05 o
   6  -7   6       42.51       46.58      1.78 o
   7  -7   6        0.20       -0.41      0.83 o
   8  -7   6       36.60       33.87      1.86 o
   9  -7   6       11.20       10.66      1.57 o
  -7  -6   6        7.31       12.12      1.65 o
  -6  -6   6        0.81        2.75      1.03 o
  -5  -6   6       17.23       18.39      1.51 o
  -4  -6   6      212.03      229.52      2.76 o
  -3  -6   6      161.54      162.66      1.96 o
  -2  -6   6      235.69      232.58      1.90 o
  -1  -6   6        0.10        0.21      0.30 o
   0  -6   6      263.89      259.74      2.39 o
   1  -6   6       37.54       33.56      1.15 o
   2  -6   6       37.02       33.81      0.59 o
   3  -6   6       15.76       18.05      0.66 o
   4  -6   6        1.61        1.33      0.54 o
   5  -6   6       62.79       62.21      1.70 o
   6  -6   6       92.17       84.02      2.16 o
   7  -6   6       11.70       11.11      1.22 o
   8  -6   6       26.68       24.72      1.69 o
   9  -6   6        9.05       10.63      1.45 o
  -8  -5   6        0.73        3.55      1.40 o
  -7  -5   6       24.73       24.10      1.68 o
  -6  -5   6       22.83       20.12      1.06 o
  -5  -5   6      163.53      166.84      2.54 o
  -4  -5   6       54.74       54.71      1.16 o
  -3  -5   6        9.21        9.56      0.44 o
  -2  -5   6       72.02       73.73      1.20 o
  -1  -5   6       37.17       31.10      0.81 o
   0  -5   6     1163.60     1136.36      7.60 o
   1  -5   6     1746.63     1760.71     11.60 o
   2  -5   6        3.27        3.07      0.39 o
   3  -5   6        2.05        2.24      0.43 o
   4  -5   6        0.09       -0.26      0.53 o
   5  -5   6       43.37       40.54      1.43 o
   6  -5   6        8.05        7.65      1.04 o
   7  -5   6       98.82      110.34      2.68 o
   8  -5   6       54.61       61.10      2.34 o
   9  -5   6        0.28       -0.51      1.02 o
  -9  -4   6        2.57        5.06      1.26 o
  -8  -4   6       22.29       17.75      1.57 o
  -7  -4   6       55.34       51.38      2.93 o
  -6  -4   6       47.02       51.89      1.66 o
  -5  -4   6      122.88      134.53      2.23 o
  -4  -4   6       98.58      103.19      1.48 o
  -3  -4   6       80.26       82.48      1.31 o
  -2  -4   6       96.03       93.35      1.37 o
  -1  -4   6       47.11       47.46      1.02 o
   0  -4   6      773.04      783.64      5.39 o
   1  -4   6      183.00      189.26      1.85 o
   2  -4   6      152.92      140.60      1.74 o
   3  -4   6       15.76       16.90      0.68 o
   4  -4   6      100.56       88.52      1.61 o
   5  -4   6        2.63        1.79      0.62 o
   6  -4   6       71.19       73.46      1.75 o
   7  -4   6       65.65       77.36      2.13 o
   8  -4   6        3.49        5.34      1.27 o
  -9  -3   6        3.25       -0.06      0.93 o
  -8  -3   6       72.03       84.01      2.37 o
  -7  -3   6      122.23      131.89      2.44 o
  -6  -3   6       24.66       23.36      1.20 o
  -5  -3   6       38.81       38.94      1.05 o
  -4  -3   6      815.52      835.69      6.65 o
  -3  -3   6      427.77      490.24      4.71 o
  -2  -3   6        1.91        1.87      0.38 o
  -1  -3   6      524.30      527.81      4.24 o
   0  -3   6      146.40      161.87      2.15 o
   1  -3   6      472.50      472.02      4.41 o
   2  -3   6        9.83       10.24      0.62 o
   3  -3   6       66.66       61.20      1.29 o
   4  -3   6        9.02       11.21      0.80 o
   5  -3   6       14.16       17.26      1.05 o
   6  -3   6      101.35       94.15      2.33 o
   7  -3   6       40.83       45.20      1.80 o
   8  -3   6        2.79        2.73      1.01 o
 -10  -2   6        0.37       -0.57      1.14 o
  -9  -2   6        0.01       -0.44      0.88 o
  -8  -2   6        5.19        6.15      0.78 o
  -7  -2   6       23.71       22.92      1.11 o
  -6  -2   6        7.83       10.12      0.61 o
  -5  -2   6      137.60      139.10      1.66 o
  -4  -2   6      139.19      119.98      1.47 o
  -3  -2   6      223.18      198.82      1.81 o
  -2  -2   6        8.12        2.21      0.30 o
  -1  -2   6       55.44       54.14      1.12 o
   0  -2   6      634.06      699.69      5.74 o
   1  -2   6      135.43      133.27      1.68 o
   2  -2   6      297.55      315.00      2.81 o
   3  -2   6       16.22       18.31      0.80 o
   4  -2   6      242.90      250.14      2.73 o
   5  -2   6      162.84      167.95      2.34 o
   6  -2   6       28.99       31.35      1.51 o
   7  -2   6       14.68       15.46      1.31 o
   8  -2   6        9.16        6.61      1.27 o
 -10  -1   6       26.65       18.18      1.58 o
  -9  -1   6        7.68        7.52      0.92 o
  -8  -1   6       19.18       16.69      0.99 o
  -7  -1   6       58.00       56.54      1.17 o
  -6  -1   6       13.05       13.68      0.61 o
  -5  -1   6       38.42       36.99      0.84 o
  -4  -1   6       65.65       44.63      1.29 o
  -3  -1   6      163.43      159.65      1.61 o
  -2  -1   6        9.56       15.60      0.55 o
  -1  -1   6      179.08      162.33      2.38 o
   0  -1   6       31.28       48.64      1.13 o
   1  -1   6        8.48       13.78      0.66 o
   2  -1   6        0.18        0.86      0.43 o
   3  -1   6      198.52      206.37      2.41 o
   4  -1   6       22.22       18.20      0.92 o
   5  -1   6       10.98       11.36      0.88 o
   6  -1   6       31.15       28.00      1.38 o
   7  -1   6        0.04       -0.41      0.81 o
 -11   0   6       57.23       68.71      3.18 o
 -10   0   6       13.09       14.39      1.17 o
  -9   0   6       15.06       10.24      1.07 o
  -8   0   6       12.24       11.48      0.86 o
  -7   0   6        0.09       -0.19      0.38 o
  -6   0   6       93.39       92.30      1.06 o
  -5   0   6       17.60       18.05      0.68 o
  -4   0   6       15.45       16.39      0.65 o
  -3   0   6       58.34       54.77      1.09 o
  -2   0   6       54.21       52.42      1.12 o
  -1   0   6      152.41      186.66      2.61 o
   0   0   6       61.10       62.35      1.18 o
   1   0   6      258.08      241.91      2.54 o
   2   0   6      188.78      197.92      2.47 o
   3   0   6       23.19       19.62      0.96 o
   4   0   6        1.45        0.58      0.64 o
   5   0   6        2.35        0.72      0.88 o
   6   0   6        4.75        3.41      1.39 o
   7   0   6       15.49       11.60      1.38 o
 -11   1   6       25.51       31.21      1.48 o
 -10   1   6        2.40        4.54      0.83 o
  -9   1   6        5.97        5.62      0.92 o
  -8   1   6       23.49       27.11      0.96 o
  -7   1   6        0.01        0.08      0.46 o
  -6   1   6      544.38      520.43      5.51 o
  -5   1   6       68.05       67.92      1.43 o
  -4   1   6      410.26      432.41      4.55 o
  -3   1   6      725.48      775.32      5.77 o
  -2   1   6       19.96       18.36      0.66 o
  -1   1   6      279.14      295.67      3.17 o
   0   1   6       40.31       38.96      1.01 o
   1   1   6      184.01      177.00      2.18 o
   2   1   6       72.94       73.17      1.51 o
   3   1   6        0.14       -0.25      0.49 o
   4   1   6      161.67      156.90      2.72 o
   5   1   6       13.99       13.65      1.16 o
   6   1   6        7.72        5.12      1.03 o
 -11   2   6       70.63       60.01      1.84 o
 -10   2   6        0.57        1.62      0.74 o
  -9   2   6       44.79       42.48      1.59 o
  -8   2   6      211.97      224.22      2.80 o
  -7   2   6        0.49        0.55      0.60 o
  -6   2   6       74.10       73.75      1.65 o
  -5   2   6       54.96       55.96      1.42 o
  -4   2   6       85.85       81.54      1.43 o
  -3   2   6       58.52       76.12      1.16 o
  -2   2   6      247.50      235.95      2.68 o
  -1   2   6      606.92      602.38      5.16 o
   0   2   6      169.92      177.04      2.20 o
   1   2   6      100.56      101.34      1.70 o
   2   2   6       17.64       17.86      0.97 o
   3   2   6      146.57      138.39      2.49 o
   4   2   6        0.23        1.05      0.83 o
   5   2   6       25.48       28.63      1.58 o
 -12   3   6        1.98        2.29      1.18 o
 -11   3   6        1.93        3.84      1.08 o
 -10   3   6        7.23        7.79      0.89 o
  -9   3   6      129.83      133.60      2.22 o
  -8   3   6     1011.73      998.67      7.87 o
  -7   3   6       48.03       45.84      1.50 o
  -6   3   6       37.98       31.90      0.81 o
  -5   3   6       46.08       35.33      1.07 o
  -4   3   6        2.14        1.57      0.54 o
  -3   3   6      897.63      892.62      7.88 o
  -2   3   6       79.49       78.41      1.56 o
  -1   3   6      276.88      292.64      3.44 o
   0   3   6      116.76      107.88      1.75 o
   1   3   6        5.51        5.09      0.71 o
   2   3   6        6.18        9.96      0.83 o
   3   3   6       51.76       44.75      1.82 o
   4   3   6      140.77      139.51      3.73 o
   5   3   6       10.81        8.47      1.40 o
 -12   4   6        0.31        0.60      1.09 o
 -11   4   6        6.38        5.25      1.28 o
 -10   4   6       52.84       41.96      1.81 o
  -9   4   6      419.82      414.61      4.04 o
  -8   4   6      158.13      155.42      2.15 o
  -7   4   6       24.74       22.10      0.90 o
  -6   4   6      156.31      156.20      2.18 o
  -5   4   6       60.20       61.28      1.64 o
  -4   4   6       31.30       35.68      1.30 o
  -3   4   6       25.75       21.79      1.02 o
  -2   4   6      530.53      531.21      5.91 o
  -1   4   6       50.12       43.75      1.55 o
   0   4   6        1.94        1.72      0.73 o
   1   4   6       21.82       20.33      1.10 o
   2   4   6        5.47        6.74      0.93 o
   3   4   6        1.07       -0.19      0.77 o
   4   4   6        2.76        2.25      1.06 o
 -12   5   6       37.77       32.56      2.06 o
 -11   5   6       30.98       30.61      1.90 o
 -10   5   6       28.27       27.51      1.57 o
  -9   5   6       49.68       51.03      2.00 o
  -8   5   6       44.65       39.76      1.78 o
  -7   5   6       99.44      100.80      2.05 o
  -6   5   6        2.69        2.57      0.66 o
  -5   5   6      144.05      127.52      1.87 o
  -4   5   6      152.97      150.96      2.16 o
  -3   5   6       15.02       15.95      1.11 o
  -2   5   6       80.13       87.34      2.47 o
  -1   5   6       29.91       24.04      1.47 o
   0   5   6        0.27       -0.32      0.64 o
   1   5   6        0.92       -0.38      0.76 o
   2   5   6       20.61       26.82      1.50 o
   3   5   6        2.64        4.33      0.98 o
 -12   6   6        0.19       -0.59      1.19 o
 -11   6   6        3.28        2.89      1.24 o
 -10   6   6        0.03       -0.46      0.93 o
  -9   6   6       29.29       22.20      1.82 o
  -8   6   6        6.53        8.21      1.06 o
  -7   6   6       11.44        8.69      1.08 o
  -6   6   6      387.98      373.75      4.24 o
  -5   6   6       52.90       49.66      1.65 o
  -4   6   6      215.38      202.48      2.97 o
  -3   6   6        1.39        1.06      0.97 o
  -2   6   6      198.02      194.98      3.79 o
  -1   6   6        1.12       -0.11      0.96 o
   0   6   6       10.67       10.46      1.34 o
   1   6   6       11.79       12.73      1.44 o
   2   6   6        0.39        1.55      0.88 o
 -11   7   6        0.57        1.11      1.08 o
 -10   7   6       58.91       63.61      2.35 o
  -9   7   6       21.73       24.11      1.50 o
  -8   7   6        0.24       -0.38      0.76 o
  -7   7   6        0.65       -0.36      0.72 o
  -6   7   6      129.96      123.28      2.59 o
  -5   7   6       39.51       41.96      1.58 o
  -4   7   6        5.86        5.31      0.84 o
  -3   7   6        0.73       -0.36      0.81 o
  -2   7   6       10.57        8.53      2.49 o
  -1   7   6       14.70       11.13      1.76 o
   0   7   6        1.86        1.34      1.56 o
   1   7   6        8.15        9.57      1.41 o
 -11   8   6        0.43       -0.49      1.05 o
 -10   8   6        6.49        5.26      1.18 o
  -9   8   6        9.04        8.22      1.19 o
  -8   8   6        1.39        0.85      0.89 o
  -7   8   6      112.36       99.90      2.47 o
  -6   8   6       30.37       28.46      1.57 o
  -5   8   6       14.17       14.57      1.38 o
  -4   8   6        3.83        4.62      1.29 o
  -3   8   6       46.73       46.56      3.00 o
  -2   8   6        5.67        1.41      1.57 o
  -1   8   6        5.28        1.58      1.61 o
 -10   9   6        0.06       -0.31      1.16 o
  -9   9   6       78.46       83.52      3.23 o
  -8   9   6       16.00       14.58      1.58 o
  -7   9   6       24.74       25.48      1.90 o
  -6   9   6       23.71       23.29      1.82 o
  -5   9   6        7.37        4.17      1.44 o
  -4   9   6       11.66        9.18      2.08 o
  -3   9   6        0.00       -0.96      1.92 o
  -2   9   6       20.78       17.54      2.02 o
  -8  10   6        7.99        8.92      1.89 o
  -7  10   6        0.10       -0.65      1.30 o
  -6  10   6       60.25       80.01      4.51 o
  -5  10   6       12.67       12.94      2.23 o
   3 -12   7        3.35        1.06      2.07 o
   4 -12   7       71.14       67.99      5.51 o
  -1 -11   7        0.01       -0.18      1.38 o
   0 -11   7       23.61       20.08      2.24 o
   1 -11   7        0.01       -0.68      1.36 o
   2 -11   7        2.63        1.63      1.39 o
   3 -11   7        1.06        0.14      1.03 o
   4 -11   7        2.67        3.06      1.41 o
   5 -11   7        9.44        9.03      1.53 o
   6 -11   7        3.13        0.70      1.93 o
  -2 -10   7        5.23        4.44      2.22 o
  -1 -10   7       39.01       43.35      3.41 o
   0 -10   7       17.67       21.03      2.10 o
   1 -10   7        5.03        3.53      1.15 o
   2 -10   7       57.18       60.53      2.66 o
   3 -10   7       13.18       15.77      1.56 o
   4 -10   7        0.10       -0.53      1.06 o
   5 -10   7        0.05       -0.46      0.93 o
   6 -10   7       11.04        9.26      1.34 o
   7 -10   7        2.75        3.85      1.31 o
  -4  -9   7       17.71       14.90      2.13 o
  -3  -9   7        0.75       -0.48      0.96 o
  -2  -9   7        5.81        3.66      1.20 o
  -1  -9   7       15.96       12.70      1.11 o
   0  -9   7      126.25      130.08      3.03 o
   1  -9   7       27.29       31.43      1.81 o
   2  -9   7        3.00        2.96      0.76 o
   3  -9   7        4.60        3.41      0.97 o
   4  -9   7        2.79        0.66      0.71 o
   5  -9   7        2.26       -0.36      0.72 o
   6  -9   7        0.13       -0.33      0.66 o
   7  -9   7       11.21        8.89      1.23 o
   8  -9   7        2.37        2.71      1.15 o
  -5  -8   7      352.55      402.62     12.45 o
  -4  -8   7        5.00        4.70      0.97 o
  -3  -8   7       29.26       34.33      2.81 o
  -2  -8   7        6.54        5.32      0.95 o
  -1  -8   7       61.20       60.96      1.67 o
   0  -8   7      199.88      208.99      2.54 o
   1  -8   7       63.18       55.76      1.68 o
   2  -8   7        2.30        0.57      0.76 o
   3  -8   7        2.93        0.63      0.63 o
   4  -8   7       25.07       24.13      1.67 o
   5  -8   7       53.40       49.60      1.73 o
   6  -8   7       26.08       21.08      1.32 o
   7  -8   7        5.16        4.03      1.08 o
   8  -8   7        2.39        3.54      1.12 o
  -6  -7   7        0.37        1.26      1.23 o
  -5  -7   7       23.03       20.51      1.41 o
  -4  -7   7       15.97       12.81      1.16 o
  -3  -7   7        2.14        1.67      0.70 o
  -2  -7   7      313.22      325.13      3.48 o
  -1  -7   7      172.78      169.79      1.98 o
   0  -7   7       22.57       20.98      0.95 o
   1  -7   7      251.78      246.72      3.81 o
   2  -7   7        1.35        2.60      0.65 o
   3  -7   7      249.11      266.85      3.27 o
   4  -7   7       46.61       45.98      1.55 o
   5  -7   7       18.56       12.15      1.01 o
   6  -7   7        7.68        4.26      1.02 o
   7  -7   7        1.52        0.92      0.95 o
   8  -7   7       11.39       13.71      1.44 o
  -7  -6   7        2.46        3.69      1.31 o
  -6  -6   7        9.88        8.92      1.14 o
  -5  -6   7       21.07       18.92      1.34 o
  -4  -6   7        0.99       -0.42      0.83 o
  -3  -6   7      120.19      119.74      2.21 o
  -2  -6   7      389.57      405.06      4.34 o
  -1  -6   7      277.23      266.60      2.67 o
   0  -6   7      636.20      629.13      5.33 o
   1  -6   7      576.71      561.40      5.76 o
   2  -6   7      145.26      149.29      2.13 o
   3  -6   7       96.19       95.34      1.50 o
   4  -6   7        4.73        5.77      0.79 o
   5  -6   7       45.54       41.75      1.62 o
   6  -6   7        0.10       -0.34      0.83 o
   7  -6   7        0.49       -0.12      0.88 o
   8  -6   7        7.91       10.08      1.40 o
  -8  -5   7        5.65        6.50      1.69 o
  -7  -5   7       43.25       36.60      2.39 o
  -6  -5   7       12.18       10.40      0.93 o
  -5  -5   7        3.54        2.85      0.68 o
  -4  -5   7       73.11       70.43      1.43 o
  -3  -5   7        0.62       -0.20      0.49 o
  -2  -5   7        1.14        0.48      0.63 o
  -1  -5   7       56.26       57.36      1.05 o
   0  -5   7       21.26       22.77      1.03 o
   1  -5   7      177.56      184.86      2.28 o
   2  -5   7      434.26      437.51      4.01 o
   3  -5   7      291.36      282.74      2.90 o
   4  -5   7       49.95       51.36      1.55 o
   5  -5   7        0.19        0.04      0.72 o
   6  -5   7      109.40      117.65      2.48 o
   7  -5   7       78.80       80.68      2.52 o
   8  -5   7       11.99       12.18      1.46 o
  -9  -4   7        7.22        8.96      1.69 o
  -8  -4   7       11.33       10.04      1.31 o
  -7  -4   7        7.94        7.54      0.84 o
  -6  -4   7        7.36        9.25      0.88 o
  -5  -4   7       22.68       20.51      1.02 o
  -4  -4   7        5.93        5.85      0.51 o
  -3  -4   7      144.76      138.00      1.81 o
  -2  -4   7        1.44        1.83      0.42 o
  -1  -4   7       99.01      108.60      1.94 o
   0  -4   7      428.42      422.90      3.81 o
   1  -4   7       40.86       38.53      0.99 o
   2  -4   7       22.45       19.77      0.94 o
   3  -4   7      166.24      166.55      2.21 o
   4  -4   7       40.59       39.37      1.20 o
   5  -4   7       31.94       26.03      1.22 o
   6  -4   7      244.71      249.39      3.53 o
   7  -4   7      157.24      160.10      2.95 o
   8  -4   7        0.19       -0.54      1.08 o
  -9  -3   7        0.42        0.32      0.99 o
  -8  -3   7        0.09       -0.31      0.62 o
  -7  -3   7        0.09       -0.43      0.86 o
  -6  -3   7       43.27       35.68      1.59 o
  -5  -3   7      432.48      420.86      3.79 o
  -4  -3   7       41.29       39.33      0.98 o
  -3  -3   7      181.00      193.27      2.12 o
  -2  -3   7        2.53        6.09      0.61 o
  -1  -3   7      338.16      378.70      3.88 o
   0  -3   7      339.70      333.38      3.32 o
   1  -3   7      107.71      106.54      1.88 o
   2  -3   7      135.34      145.12      1.99 o
   3  -3   7       29.62       25.26      1.05 o
   4  -3   7        0.01       -0.31      0.62 o
   5  -3   7        3.90        5.08      0.84 o
   6  -3   7      182.16      188.46      2.90 o
   7  -3   7       33.75       39.70      1.94 o
 -10  -2   7        7.68        8.04      1.44 o
  -9  -2   7       54.47       61.64      2.15 o
  -8  -2   7        2.83        2.80      0.78 o
  -7  -2   7      194.63      206.21      3.11 o
  -6  -2   7        6.44        4.73      0.55 o
  -5  -2   7       20.34       20.31      0.73 o
  -4  -2   7      115.64      110.44      1.66 o
  -3  -2   7        5.36        5.93      0.42 o
  -2  -2   7      129.73       98.16      1.57 o
  -1  -2   7       39.65       33.91      1.01 o
   0  -2   7      478.83      484.65      5.49 o
   1  -2   7        2.06        2.81      0.46 o
   2  -2   7      986.89     1011.62      7.31 o
   3  -2   7       23.15       24.94      1.04 o
   4  -2   7        0.09        0.09      0.52 o
   5  -2   7        8.68       10.36      0.91 o
   6  -2   7        9.51        9.28      1.10 o
   7  -2   7       11.28       13.17      1.36 o
 -10  -1   7        6.63        8.63      1.03 o
  -9  -1   7       20.83       16.55      1.25 o
  -8  -1   7       82.40       80.08      2.12 o
  -7  -1   7      291.10      299.96      3.14 o
  -6  -1   7        3.68        4.40      0.39 o
  -5  -1   7        7.98        7.29      0.48 o
  -4  -1   7      159.34      155.74      2.11 o
  -3  -1   7        0.58        1.73      0.46 o
  -2  -1   7      411.21      410.81      4.57 o
  -1  -1   7      321.75      330.62      3.98 o
   0  -1   7      127.99      130.63      2.02 o
   1  -1   7      722.75      729.64      5.85 o
   2  -1   7       73.32       70.07      1.35 o
   3  -1   7      132.14      129.85      1.99 o
   4  -1   7       16.20       15.31      1.00 o
   5  -1   7      109.07      109.05      2.39 o
   6  -1   7        0.80       -0.41      0.82 o
   7  -1   7        0.50       -0.65      1.30 o
 -11   0   7        0.11        0.30      0.85 o
 -10   0   7       18.51       17.53      1.53 o
  -9   0   7      216.92      232.45      3.80 o
  -8   0   7       45.29       41.95      1.72 o
  -7   0   7       33.02       29.37      1.33 o
  -6   0   7       52.32       54.26      1.23 o
  -5   0   7      167.85      180.81      2.24 o
  -4   0   7        3.96        7.02      0.67 o
  -3   0   7      569.55      613.54      5.45 o
  -2   0   7      375.03      370.53      4.26 o
  -1   0   7       40.13       36.75      1.31 o
   0   0   7        3.98        3.28      0.51 o
   1   0   7       12.60       14.12      0.69 o
   2   0   7        2.97        3.99      0.68 o
   3   0   7        3.52        0.50      0.57 o
   4   0   7      198.07      214.52      2.96 o
   5   0   7        0.56        0.42      0.80 o
   6   0   7       22.94       27.70      1.61 o
 -11   1   7       22.37       23.27      1.52 o
 -10   1   7      172.65      187.53      3.57 o
  -9   1   7       50.88       54.27      2.01 o
  -8   1   7       27.65       28.44      1.34 o
  -7   1   7       50.78       46.65      1.62 o
  -6   1   7      464.38      452.90      4.88 o
  -5   1   7      125.54      117.42      2.02 o
  -4   1   7      308.04      281.46      3.10 o
  -3   1   7      134.95      160.12      1.89 o
  -2   1   7       59.95       69.15      1.41 o
  -1   1   7       97.45      103.53      1.83 o
   0   1   7       41.38       41.30      1.15 o
   1   1   7        7.43        8.02      0.59 o
   2   1   7       22.59       25.62      1.12 o
   3   1   7        0.11       -0.32      0.64 o
   4   1   7       12.73       11.17      1.11 o
   5   1   7       49.49       54.78      1.98 o
 -11   2   7       44.55       40.80      1.85 o
 -10   2   7       17.15       16.92      1.43 o
  -9   2   7       93.26       92.73      2.44 o
  -8   2   7       17.86       23.15      2.24 o
  -7   2   7      857.15      855.70      8.43 o
  -6   2   7       69.10       67.74      1.65 o
  -5   2   7      662.07      668.72      6.70 o
  -4   2   7       53.67       66.62      1.43 o
  -3   2   7       87.66       79.75      1.34 o
  -2   2   7      217.69      207.46      2.64 o
  -1   2   7       80.67       81.70      1.70 o
   0   2   7      152.63      155.26      2.28 o
   1   2   7       79.14       79.41      1.84 o
   2   2   7      195.59      182.61      2.65 o
   3   2   7       78.41       69.07      2.00 o
   4   2   7        5.11        6.46      1.05 o
   5   2   7        0.29        0.49      0.86 o
 -12   3   7       25.35       29.85      2.48 o
 -11   3   7        2.04       -0.18      1.06 o
 -10   3   7        1.59       -0.05      0.86 o
  -9   3   7        0.27       -0.34      0.69 o
  -8   3   7       95.40       96.26      2.39 o
  -7   3   7      148.21      143.94      2.60 o
  -6   3   7       20.89       21.12      1.06 o
  -5   3   7        0.03        0.29      0.46 o
  -4   3   7      217.41      213.35      2.93 o
  -3   3   7       65.40       61.71      1.52 o
  -2   3   7       63.82       68.36      1.55 o
  -1   3   7       35.37       32.55      1.08 o
   0   3   7       46.70       39.73      1.39 o
   1   3   7       52.24       51.31      1.56 o
   2   3   7       12.84       13.77      1.19 o
   3   3   7        0.41        2.12      0.82 o
   4   3   7        1.81        3.05      1.06 o
 -12   4   7       29.58       45.81      2.49 o
 -11   4   7        1.08       -0.43      0.86 o
 -10   4   7        8.55        7.52      1.10 o
  -9   4   7        3.66        5.32      0.94 o
  -8   4   7       44.50       40.57      1.60 o
  -7   4   7      323.14      300.52      3.91 o
  -6   4   7       12.84       13.00      0.80 o
  -5   4   7       89.90       81.09      2.01 o
  -4   4   7       61.58       62.59      1.73 o
  -3   4   7       36.15       29.63      1.48 o
  -2   4   7      833.79      826.45      7.62 o
  -1   4   7       60.17       60.18      1.82 o
   0   4   7       19.25       17.32      1.13 o
   1   4   7        0.41       -0.32      0.63 o
   2   4   7        0.36        0.55      0.77 o
   3   4   7       12.36       14.85      1.35 o
 -12   5   7        1.25        4.57      1.31 o
 -11   5   7        1.77        2.16      1.12 o
 -10   5   7        0.86       -0.40      0.79 o
  -9   5   7        5.19        5.94      0.86 o
  -8   5   7       85.87       85.49      2.36 o
  -7   5   7      143.93      140.95      2.57 o
  -6   5   7        7.53        5.81      0.76 o
  -5   5   7       15.65       17.27      1.21 o
  -4   5   7       53.08       48.54      1.62 o
  -3   5   7      642.90      637.14      8.00 o
  -2   5   7      214.44      214.46      4.05 o
  -1   5   7        0.01       -0.44      0.88 o
   0   5   7       51.97       50.88      1.77 o
   1   5   7        6.23        3.07      1.07 o
   2   5   7        2.59        3.48      1.29 o
 -11   6   7        2.66        3.04      1.20 o
 -10   6   7       30.67       30.67      1.69 o
  -9   6   7        4.23        5.15      0.97 o
  -8   6   7        0.04       -0.43      0.85 o
  -7   6   7       22.39        9.51      1.19 o
  -6   6   7        1.41        1.19      0.75 o
  -5   6   7        9.42        7.54      0.87 o
  -4   6   7      102.44       95.94      2.76 o
  -3   6   7        3.70        1.69      1.03 o
  -2   6   7      123.49      123.10      3.24 o
  -1   6   7        5.68        5.71      1.36 o
   0   6   7       17.82       16.13      1.87 o
   1   6   7       12.31       12.94      1.41 o
 -11   7   7        0.54        0.29      1.07 o
 -10   7   7       58.26       50.34      2.34 o
  -9   7   7       58.76       58.24      2.09 o
  -8   7   7       47.20       36.92      1.74 o
  -7   7   7      125.80      141.03      2.73 o
  -6   7   7        7.55        2.81      1.01 o
  -5   7   7       31.74       37.90      1.91 o
  -4   7   7        0.32       -0.45      0.89 o
  -3   7   7        2.90        1.94      1.10 o
  -2   7   7       15.56       12.37      2.17 o
  -1   7   7       22.88       22.28      2.11 o
   0   7   7        0.00       -0.41      1.46 o
 -10   8   7        4.62        3.47      1.23 o
  -9   8   7       28.37       29.25      1.69 o
  -8   8   7        1.13       -0.48      0.97 o
  -7   8   7        1.61        0.46      0.90 o
  -6   8   7       93.72       91.86      2.93 o
  -5   8   7       52.59       53.88      3.60 o
  -4   8   7      140.24      146.62      3.70 o
  -3   8   7        2.45        1.44      1.60 o
  -2   8   7        0.39       -0.71      1.42 o
  -9   9   7       12.09       13.68      1.81 o
  -8   9   7       40.43       42.36      2.31 o
  -7   9   7       46.62       48.64      2.43 o
  -6   9   7       25.12       20.19      1.68 o
  -5   9   7        9.99        7.07      1.97 o
  -4   9   7        1.53       -0.58      2.52 o
   0 -11   8       18.92       14.64      2.06 o
   1 -11   8       22.35       20.86      2.68 o
   2 -11   8        0.24       -0.21      1.33 o
   3 -11   8        6.51        4.54      1.46 o
   4 -11   8        4.07        1.92      1.33 o
   5 -11   8        0.02       -0.61      1.22 o
  -2 -10   8        0.29        1.28      1.46 o
  -1 -10   8        4.97        5.44      1.57 o
   0 -10   8        5.07        4.90      1.56 o
   1 -10   8        2.99        3.87      1.54 o
   2 -10   8       11.99       16.07      1.76 o
   3 -10   8        2.75        4.17      0.97 o
   4 -10   8       11.15       11.54      1.29 o
   5 -10   8        0.02       -0.09      0.95 o
   6 -10   8        9.24        3.47      1.50 o
  -4  -9   8        7.02        3.52      1.35 o
  -3  -9   8        2.32        0.86      1.27 o
  -2  -9   8        0.07        0.02      1.22 o
  -1  -9   8       30.10       32.00      2.01 o
   0  -9   8        0.23        1.03      0.99 o
   1  -9   8        8.61        6.83      1.13 o
   2  -9   8       38.80       36.83      1.95 o
   3  -9   8        0.64       -0.38      0.80 o
   4  -9   8        1.90       -0.02      0.94 o
   5  -9   8       43.52       43.74      2.20 o
   6  -9   8       10.47        8.54      1.38 o
   7  -9   8        0.08       -0.51      1.02 o
  -5  -8   8       36.86       38.43      3.42 o
  -4  -8   8       37.74       36.61      3.01 o
  -3  -8   8      143.93      163.55      3.73 o
  -2  -8   8       14.76       12.97      1.11 o
  -1  -8   8        2.97        2.04      0.97 o
   0  -8   8      162.06      156.21      4.72 o
   1  -8   8       70.59       72.22      3.05 o
   2  -8   8        1.96        3.73      0.89 o
   3  -8   8       16.82       18.22      1.33 o
   4  -8   8       16.51       13.51      1.25 o
   5  -8   8       18.31       14.34      1.15 o
   6  -8   8        0.36       -0.42      0.83 o
   7  -8   8        1.11       -0.51      1.01 o
  -6  -7   8       38.10       47.73      2.42 o
  -5  -7   8       12.08       11.15      1.21 o
  -4  -7   8       51.03       50.94      2.81 o
  -3  -7   8       33.41       28.83      2.39 o
  -2  -7   8       12.06       11.17      0.96 o
  -1  -7   8        0.31        0.03      0.55 o
   0  -7   8      683.27      678.18      5.88 o
   1  -7   8     1991.00     2014.49     17.73 o
   2  -7   8       99.47      103.68      1.90 o
   3  -7   8       88.42       96.60      2.03 o
   4  -7   8        0.29        1.86      0.72 o
   5  -7   8       91.96       94.65      2.26 o
   6  -7   8        9.54       15.63      1.29 o
   7  -7   8       11.63       10.79      1.35 o
  -7  -6   8        0.03       -0.72      1.45 o
  -6  -6   8        0.07       -0.55      1.10 o
  -5  -6   8        0.05       -0.41      0.82 o
  -4  -6   8        6.68        4.32      0.97 o
  -3  -6   8       91.58       85.65      1.64 o
  -2  -6   8       12.79       11.62      0.77 o
  -1  -6   8       68.67       70.49      1.54 o
   0  -6   8       43.17       49.37      1.38 o
   1  -6   8       22.75       24.18      1.24 o
   2  -6   8       46.37       39.75      1.72 o
   3  -6   8       57.29       57.43      1.62 o
   4  -6   8      126.37      143.95      3.36 o
   5  -6   8      203.44      219.36      4.42 o
   6  -6   8        9.43        8.68      1.14 o
   7  -6   8       79.37       91.28      2.67 o
  -8  -5   8        1.27        0.92      1.30 o
  -7  -5   8        0.01       -0.43      0.86 o
  -6  -5   8      167.49      178.37      3.41 o
  -5  -5   8        0.24       -0.38      0.76 o
  -4  -5   8      201.84      205.45      3.13 o
  -3  -5   8        0.75       -0.30      0.61 o
  -2  -5   8        0.00       -0.23      0.47 o
  -1  -5   8        1.49       -0.20      0.39 o
   0  -5   8       47.75       47.76      1.06 o
   1  -5   8       16.16       15.62      0.55 o
   2  -5   8      228.55      229.59      2.48 o
   3  -5   8        0.05        0.73      0.49 o
   4  -5   8       15.58       15.23      0.90 o
   5  -5   8       11.38       11.96      0.90 o
   6  -5   8       14.61       12.13      1.15 o
   7  -5   8       33.96       45.40      2.41 o
  -9  -4   8        0.61        0.85      1.31 o
  -8  -4   8       55.94       57.15      2.57 o
  -7  -4   8        5.10        4.91      0.83 o
  -6  -4   8       17.13       17.17      1.09 o
  -5  -4   8       65.38       67.11      1.65 o
  -4  -4   8       11.30       13.20      0.72 o
  -3  -4   8       41.45       38.88      1.13 o
  -2  -4   8       85.85       80.78      1.42 o
  -1  -4   8      317.14      311.15      3.11 o
   0  -4   8       11.20        8.20      0.60 o
   1  -4   8        4.28        4.19      0.59 o
   2  -4   8      324.26      350.17      3.55 o
   3  -4   8       31.45       26.53      1.10 o
   4  -4   8       10.32        8.84      0.89 o
   5  -4   8       91.64       98.30      2.17 o
   6  -4   8        2.76        2.73      0.89 o
   7  -4   8       53.74       60.19      2.06 o
  -9  -3   8        5.62        7.08      1.51 o
  -8  -3   8      144.51      155.44      2.87 o
  -7  -3   8       14.79        9.68      1.17 o
  -6  -3   8        2.48        1.84      0.72 o
  -5  -3   8       55.40       53.09      1.37 o
  -4  -3   8        5.69        4.89      0.62 o
  -3  -3   8       62.70       63.09      1.22 o
  -2  -3   8      139.69      138.68      1.82 o
  -1  -3   8      108.63      107.28      1.68 o
   0  -3   8       58.21       55.71      1.87 o
   1  -3   8      585.54      601.31      4.67 o
   2  -3   8      116.98      123.75      1.76 o
   3  -3   8      193.74      193.68      2.90 o
   4  -3   8       70.46       67.96      1.97 o
   5  -3   8        3.84        1.79      0.83 o
   6  -3   8        1.20       -0.39      0.78 o
   7  -3   8        3.33       -0.16      1.03 o
 -10  -2   8        0.03       -0.30      1.27 o
  -9  -2   8        9.77        7.38      0.97 o
  -8  -2   8       30.56       30.45      1.47 o
  -7  -2   8      166.87      175.14      2.95 o
  -6  -2   8       26.11       19.72      1.00 o
  -5  -2   8       15.44       12.71      0.69 o
  -4  -2   8        0.05       -0.11      0.42 o
  -3  -2   8        0.09       -0.21      0.43 o
  -2  -2   8       36.15       48.09      1.52 o
  -1  -2   8        0.18       -0.26      0.52 o
   0  -2   8       12.13       14.76      0.88 o
   1  -2   8      164.28      158.79      2.17 o
   2  -2   8       59.30       65.28      1.42 o
   3  -2   8       72.98       76.34      1.60 o
   4  -2   8       95.14       81.57      1.88 o
   5  -2   8        1.54       -0.41      0.82 o
   6  -2   8        2.52        0.41      1.00 o
 -10  -1   8        5.57        5.27      1.06 o
  -9  -1   8        0.42       -0.40      0.80 o
  -8  -1   8       13.79       12.75      1.13 o
  -7  -1   8       88.59       89.13      1.90 o
  -6  -1   8       55.45       52.61      1.47 o
  -5  -1   8      226.50      230.60      2.62 o
  -4  -1   8      213.50      204.24      2.63 o
  -3  -1   8      499.18      538.12      4.66 o
  -2  -1   8       38.45       35.35      1.34 o
  -1  -1   8       17.47       14.54      1.22 o
   0  -1   8        3.64        2.62      0.61 o
   1  -1   8        0.11       -0.22      0.45 o
   2  -1   8        1.21        0.69      0.50 o
   3  -1   8        3.19        2.64      0.64 o
   4  -1   8        5.47        5.01      0.87 o
   5  -1   8        4.73        2.56      0.97 o
   6  -1   8        0.86       -0.46      0.91 o
 -11   0   8        4.75        3.92      1.11 o
 -10   0   8        0.05        0.02      0.79 o
  -9   0   8        1.02        1.88      0.91 o
  -8   0   8        3.44        1.82      0.96 o
  -7   0   8       22.42       18.44      1.08 o
  -6   0   8      527.99      529.13      4.89 o
  -5   0   8       94.58       87.84      1.49 o
  -4   0   8      407.42      395.99      4.04 o
  -3   0   8       13.55       19.24      1.06 o
  -2   0   8       14.95       16.35      1.03 o
  -1   0   8       54.40       53.25      1.47 o
   0   0   8       83.06       82.65      1.58 o
   1   0   8       68.21       65.88      1.50 o
   2   0   8      106.58      102.60      2.00 o
   3   0   8       71.85       72.75      1.89 o
   4   0   8       11.96        7.46      1.06 o
   5   0   8        2.67        1.75      0.99 o
 -11   1   8       14.29       14.15      1.44 o
 -10   1   8        8.32       11.11      1.34 o
  -9   1   8      200.46      205.84      3.67 o
  -8   1   8     1688.14     1707.70     14.26 o
  -7   1   8       51.34       62.54      1.91 o
  -6   1   8       35.56       31.99      1.32 o
  -5   1   8        7.02        7.16      0.84 o
  -4   1   8      230.43      221.33      2.32 o
  -3   1   8      357.54      345.49      3.65 o
  -2   1   8      541.10      543.47      5.34 o
  -1   1   8       68.35       64.54      1.65 o
   0   1   8        9.16        7.57      0.75 o
   1   1   8       41.74       45.64      1.27 o
   2   1   8        6.05        7.62      0.97 o
   3   1   8       64.16       64.29      1.96 o
   4   1   8       45.38       47.49      1.88 o
   5   1   8       18.60       20.42      1.57 o
 -11   2   8        0.52       -0.29      1.40 o
 -10   2   8        0.00       -0.44      0.87 o
  -9   2   8        0.10       -0.38      0.76 o
  -8   2   8       37.77       32.33      1.45 o
  -7   2   8      500.14      508.76      5.48 o
  -6   2   8      148.45      141.06      2.42 o
  -5   2   8     1141.16     1135.25     10.17 o
  -4   2   8      246.96      233.50      3.01 o
  -3   2   8      174.93      181.59      2.60 o
  -2   2   8      309.68      322.48      3.70 o
  -1   2   8       36.88       32.14      1.36 o
   0   2   8        2.27        2.40      0.71 o
   1   2   8       21.85       21.36      1.10 o
   2   2   8        0.03        1.04      0.85 o
   3   2   8        0.00       -0.11      0.78 o
   4   2   8        0.37        0.76      1.25 o
 -11   3   8       18.79       19.38      1.48 o
 -10   3   8        0.07       -0.43      0.85 o
  -9   3   8        2.27        2.60      0.81 o
  -8   3   8       60.95       62.72      1.94 o
  -7   3   8       16.68       17.31      1.09 o
  -6   3   8       12.14       10.10      0.61 o
  -5   3   8       23.37       19.64      1.04 o
  -4   3   8        5.26        5.13      0.75 o
  -3   3   8        1.57        1.95      0.60 o
  -2   3   8      128.81      140.67      2.38 o
  -1   3   8      811.18      804.46      6.86 o
   0   3   8        3.01        1.48      0.74 o
   1   3   8       21.59       17.65      1.12 o
   2   3   8        0.07       -0.36      0.92 o
   3   3   8        2.27        3.73      1.62 o
 -11   4   8       65.27       64.89      2.29 o
 -10   4   8        5.23        7.97      1.22 o
  -9   4   8        2.19        0.64      0.81 o
  -8   4   8       38.80       32.18      1.48 o
  -7   4   8      135.30      127.23      2.45 o
  -6   4   8       13.05       15.98      0.97 o
  -5   4   8      165.16      165.81      2.63 o
  -4   4   8       43.32       38.96      1.48 o
  -3   4   8       36.26       38.80      1.58 o
  -2   4   8      397.89      392.32      4.66 o
  -1   4   8       36.00       35.95      1.44 o
   0   4   8        4.98        7.17      1.30 o
   1   4   8        3.16        5.20      0.99 o
   2   4   8       14.05       14.75      1.38 o
 -11   5   8       14.97       12.70      1.51 o
 -10   5   8       25.86       27.23      1.79 o
  -9   5   8       12.16       13.02      1.36 o
  -8   5   8       30.08       32.59      1.71 o
  -7   5   8        1.91        1.03      0.73 o
  -6   5   8      500.09      483.52      5.83 o
  -5   5   8        0.63       -0.42      0.84 o
  -4   5   8        1.53        0.20      0.78 o
  -3   5   8       21.71       20.37      1.63 o
  -2   5   8        0.12        0.05      0.93 o
  -1   5   8        3.70        1.55      0.88 o
   0   5   8       72.36       71.34      2.43 o
   1   5   8        0.25       -0.32      0.84 o
 -11   6   8        1.67       -0.10      1.15 o
 -10   6   8       28.12       28.03      1.88 o
  -9   6   8        3.22        2.26      1.07 o
  -8   6   8        9.49       10.35      1.16 o
  -7   6   8      172.98      152.01      3.12 o
  -6   6   8       35.23       26.01      1.39 o
  -5   6   8        5.09        4.62      1.12 o
  -4   6   8        0.52       -0.49      0.98 o
  -3   6   8       10.35        9.50      1.28 o
  -2   6   8       72.94       69.57      2.74 o
  -1   6   8       13.59       13.82      1.97 o
   0   6   8        7.31        9.14      1.62 o
 -11   7   8        0.21        3.69      1.29 o
 -10   7   8        2.52        2.63      1.28 o
  -9   7   8        2.63       -0.49      0.99 o
  -8   7   8       42.12       38.45      2.34 o
  -7   7   8        9.82       10.16      1.26 o
  -6   7   8       16.91       15.65      1.44 o
  -5   7   8       12.89       16.31      1.64 o
  -4   7   8       14.56       13.61      1.52 o
  -3   7   8        1.64       -0.74      1.48 o
  -2   7   8       36.68       38.39      4.22 o
 -10   8   8       11.42       11.56      1.54 o
  -9   8   8      116.15      121.29      3.22 o
  -8   8   8       11.51        9.94      1.31 o
  -7   8   8        7.61        6.95      1.34 o
  -6   8   8        5.93        6.18      1.60 o
  -5   8   8        6.02        1.88      1.97 o
  -4   8   8        6.18        2.73      1.81 o
  -3   8   8        9.40        5.20      2.53 o
   1 -11   9        6.16        7.79      2.51 o
   2 -11   9        0.00       -0.70      1.40 o
   3 -11   9        0.40        0.99      1.68 o
  -2 -10   9       16.86       18.78      2.17 o
  -1 -10   9        3.88        6.49      1.71 o
   0 -10   9        4.14        3.28      1.60 o
   1 -10   9       25.46       22.74      2.80 o
   2 -10   9       93.64      102.87      3.29 o
   3 -10   9        6.09        7.46      1.30 o
   4 -10   9       18.32       21.63      1.71 o
   5 -10   9        4.95        5.02      1.68 o
  -3  -9   9        0.20       -0.18      1.25 o
  -2  -9   9        3.08        1.80      1.12 o
  -1  -9   9       26.13       24.59      1.86 o
   0  -9   9       13.40       13.82      1.38 o
   1  -9   9       51.08       39.75      2.18 o
   2  -9   9        0.01       -0.42      0.83 o
   3  -9   9        2.15        1.76      1.03 o
   4  -9   9        2.64        0.95      0.97 o
   5  -9   9       13.89        8.71      1.40 o
   6  -9   9        7.73        4.39      1.43 o
  -5  -8   9       10.18        9.92      1.25 o
  -4  -8   9       10.55       12.07      1.48 o
  -3  -8   9       20.96       19.66      2.30 o
  -2  -8   9       27.93       25.74      1.84 o
  -1  -8   9       45.29       43.67      2.14 o
   0  -8   9      115.38      121.66      2.69 o
   1  -8   9       34.87       34.14      1.95 o
   2  -8   9      287.20      282.65      5.37 o
   3  -8   9       42.72       45.72      2.05 o
   4  -8   9      106.21      115.91      2.80 o
   5  -8   9        0.44        2.56      1.18 o
   6  -8   9       24.65       23.44      1.98 o
  -6  -7   9        1.03       -0.49      0.97 o
  -5  -7   9        0.91       -0.29      0.95 o
  -4  -7   9       15.45       11.81      1.23 o
  -3  -7   9        7.08        8.29      1.10 o
  -2  -7   9       74.74       71.58      1.95 o
  -1  -7   9        7.95        7.19      0.79 o
   0  -7   9       40.50       32.79      2.12 o
   1  -7   9       12.71       10.52      1.04 o
   2  -7   9       25.11       25.79      1.44 o
   3  -7   9      173.83      169.11      3.56 o
   4  -7   9       29.30       27.19      1.69 o
   5  -7   9       22.23       32.35      1.67 o
   6  -7   9       12.42       10.14      1.23 o
  -7  -6   9        8.64        8.39      1.54 o
  -6  -6   9        4.73        2.06      1.06 o
  -5  -6   9       19.50       17.75      1.47 o
  -4  -6   9        1.71       -0.40      0.79 o
  -3  -6   9      176.63      175.69      2.52 o
  -2  -6   9        0.54       -0.26      0.52 o
  -1  -6   9        2.03       -0.26      0.62 o
   0  -6   9       21.27       17.71      1.14 o
   1  -6   9       57.97       59.09      1.85 o
   2  -6   9      224.53      226.79      3.05 o
   3  -6   9       31.55       34.57      1.51 o
   4  -6   9       27.84       33.04      1.54 o
   5  -6   9       12.15       17.17      1.36 o
   6  -6   9      105.77      114.56      4.16 o
  -8  -5   9       28.29       26.12      2.32 o
  -7  -5   9        0.38       -0.47      0.95 o
  -6  -5   9        2.22        1.70      0.94 o
  -5  -5   9       28.15       33.01      1.79 o
  -4  -5   9       11.86       11.09      1.21 o
  -3  -5   9        2.44        0.95      0.71 o
  -2  -5   9        0.59       -0.28      0.55 o
  -1  -5   9       11.93        9.10      0.89 o
   0  -5   9        9.64        8.26      0.70 o
   1  -5   9      150.08      160.09      2.01 o
   2  -5   9       16.17       13.80      1.08 o
   3  -5   9       93.85       95.49      2.57 o
   4  -5   9       11.44        9.62      1.30 o
   5  -5   9        6.41        8.16      1.04 o
   6  -5   9        1.32        3.18      1.01 o
  -8  -4   9        2.82        5.25      1.77 o
  -7  -4   9        4.03        5.08      1.32 o
  -6  -4   9        0.17        0.45      0.87 o
  -5  -4   9       58.26       53.55      2.04 o
  -4  -4   9        9.00        8.10      0.95 o
  -3  -4   9        1.44       -0.41      0.81 o
  -2  -4   9       87.93       91.79      2.34 o
  -1  -4   9       24.99       22.52      0.89 o
   0  -4   9      205.05      193.85      3.21 o
   1  -4   9       28.20       24.32      1.02 o
   2  -4   9      111.97      101.85      1.94 o
   3  -4   9       77.99       76.81      1.95 o
   4  -4   9       10.28       12.53      1.14 o
   5  -4   9        1.52        2.01      1.11 o
   6  -4   9       10.67       10.14      1.96 o
  -9  -3   9       56.99       64.92      2.87 o
  -8  -3   9       19.95       15.55      1.84 o
  -7  -3   9       34.40       29.86      1.46 o
  -6  -3   9      196.36      193.70      4.20 o
  -5  -3   9       44.17       42.47      1.31 o
  -4  -3   9      102.99       99.87      1.90 o
  -3  -3   9       12.80       12.64      0.76 o
  -2  -3   9       65.48       73.32      1.76 o
  -1  -3   9        2.46        1.74      0.40 o
   0  -3   9       11.89       10.66      0.82 o
   1  -3   9       52.31       55.91      1.22 o
   2  -3   9       66.60       76.30      1.56 o
   3  -3   9       10.02       12.19      1.06 o
   4  -3   9        0.80       -0.21      0.75 o
   5  -3   9       11.69       11.37      1.17 o
   6  -3   9        1.89        2.36      1.20 o
 -10  -2   9        7.52        6.94      1.37 o
  -9  -2   9        0.43       -0.38      0.85 o
  -8  -2   9       34.49       35.75      1.64 o
  -7  -2   9      178.67      190.58      4.02 o
  -6  -2   9       15.48       12.73      0.94 o
  -5  -2   9        1.95        0.68      0.62 o
  -4  -2   9      137.34      143.34      2.60 o
  -3  -2   9      129.31      131.86      2.62 o
  -2  -2   9      174.95      177.13      3.01 o
  -1  -2   9      128.79      131.92      2.16 o
   0  -2   9      125.23      123.24      2.14 o
   1  -2   9       63.09       58.07      1.30 o
   2  -2   9      214.98      220.67      2.77 o
   3  -2   9        6.60        5.74      0.74 o
   4  -2   9        9.45       10.79      1.03 o
   5  -2   9        8.20       11.30      1.19 o
 -10  -1   9       26.68       27.24      1.97 o
  -9  -1   9       23.34       17.73      1.30 o
  -8  -1   9       28.29       22.72      1.40 o
  -7  -1   9        0.03        1.60      0.84 o
  -6  -1   9      129.40      129.12      2.45 o
  -5  -1   9      145.94      137.16      3.39 o
  -4  -1   9       15.09       15.96      0.90 o
  -3  -1   9      136.65      126.42      2.45 o
  -2  -1   9        8.22        9.95      0.95 o
  -1  -1   9       21.09       16.18      0.98 o
   0  -1   9       73.01       78.33      1.88 o
   1  -1   9       12.69       12.96      0.85 o
   2  -1   9        8.19        6.54      0.75 o
   3  -1   9        2.80        3.01      0.78 o
   4  -1   9        3.99        2.67      0.96 o
   5  -1   9        5.66        4.15      1.07 o
 -10   0   9       35.08       31.78      1.76 o
  -9   0   9        1.55        0.00      0.92 o
  -8   0   9        9.18       11.48      1.12 o
  -7   0   9      982.29     1050.82      9.64 o
  -6   0   9      408.40      399.53      4.76 o
  -5   0   9       73.90       77.36      2.04 o
  -4   0   9      176.38      188.39      2.63 o
  -3   0   9       31.96       35.69      1.50 o
  -2   0   9      284.81      269.64      3.74 o
  -1   0   9       10.87       11.37      0.85 o
   0   0   9       73.27       75.97      1.77 o
   1   0   9       53.47       52.18      1.41 o
   2   0   9      174.11      171.33      3.49 o
   3   0   9        9.24       12.49      1.08 o
   4   0   9        0.02       -0.45      0.90 o
 -11   1   9       11.53        8.94      1.30 o
 -10   1   9        0.22        0.58      0.93 o
  -9   1   9        4.00        3.77      0.98 o
  -8   1   9      114.62      117.74      2.44 o
  -7   1   9       14.29       11.29      1.14 o
  -6   1   9      308.16      316.05      3.99 o
  -5   1   9      191.98      189.63      2.52 o
  -4   1   9      101.92       92.81      1.50 o
  -3   1   9      179.85      176.76      2.53 o
  -2   1   9      221.02      226.23      3.10 o
  -1   1   9       54.72       58.11      1.69 o
   0   1   9       84.89       77.70      1.82 o
   1   1   9      190.34      208.84      2.65 o
   2   1   9        1.83        3.94      0.92 o
   3   1   9        1.39        0.18      0.92 o
   4   1   9        6.16        5.17      1.18 o
 -11   2   9        0.09       -0.50      1.00 o
 -10   2   9       12.80       15.25      1.32 o
  -9   2   9        1.29       -0.04      0.85 o
  -8   2   9       23.55       20.70      1.33 o
  -7   2   9      183.56      176.73      2.93 o
  -6   2   9      121.50      115.78      2.35 o
  -5   2   9       11.38       11.25      0.87 o
  -4   2   9       22.00       20.24      1.09 o
  -3   2   9      196.51      195.46      2.77 o
  -2   2   9      885.92      887.84      7.97 o
  -1   2   9       25.52       24.98      1.65 o
   0   2   9       11.81       12.63      1.00 o
   1   2   9        8.60       10.07      0.98 o
   2   2   9       72.56       75.11      2.24 o
   3   2   9       42.47       43.02      1.95 o
 -11   3   9        0.63       -0.49      0.98 o
 -10   3   9       14.25       18.47      1.53 o
  -9   3   9       43.91       42.47      2.30 o
  -8   3   9       33.22       30.67      1.46 o
  -7   3   9      110.38      114.83      2.43 o
  -6   3   9      333.81      318.14      4.48 o
  -5   3   9        0.97       -0.28      0.56 o
  -4   3   9       47.79       53.85      2.48 o
  -3   3   9       69.84       64.91      1.65 o
  -2   3   9        0.07       -0.32      0.64 o
  -1   3   9        0.03       -0.42      0.83 o
   0   3   9       25.06       23.69      1.39 o
   1   3   9       53.95       56.87      1.95 o
   2   3   9        7.89       10.97      1.27 o
 -11   4   9       14.78       16.39      1.83 o
 -10   4   9       28.80       27.11      1.76 o
  -9   4   9       29.18       29.54      1.49 o
  -8   4   9       18.69       15.93      1.12 o
  -7   4   9       51.08       49.94      1.75 o
  -6   4   9       22.04       19.36      1.37 o
  -5   4   9      233.67      234.19      3.34 o
  -4   4   9       16.96       14.43      1.19 o
  -3   4   9       84.30       84.44      2.57 o
  -2   4   9       42.27       33.83      1.62 o
  -1   4   9        3.40        1.36      0.81 o
   0   4   9       12.43       16.99      1.41 o
   1   4   9        0.23       -0.13      1.13 o
 -11   5   9        4.26        5.36      1.34 o
 -10   5   9        6.30        5.57      1.29 o
  -9   5   9       41.15       36.47      1.83 o
  -8   5   9        2.12        1.06      0.91 o
  -7   5   9      257.69      244.61      3.58 o
  -6   5   9       13.36       19.94      1.34 o
  -5   5   9        6.82        4.87      0.98 o
  -4   5   9       35.03       31.86      1.97 o
  -3   5   9        0.20       -0.51      1.02 o
  -2   5   9        0.08       -0.01      1.10 o
  -1   5   9       35.94       38.06      3.34 o
   0   5   9       15.82       17.19      1.56 o
 -10   6   9      103.56      125.74      3.50 o
  -9   6   9       24.45       24.40      1.65 o
  -8   6   9       18.47       21.73      1.53 o
  -7   6   9        9.84       10.47      1.35 o
  -6   6   9        3.11        1.18      1.27 o
  -5   6   9       10.62       11.72      1.64 o
  -4   6   9      121.43      125.00      3.59 o
  -3   6   9       15.83       15.19      1.48 o
  -2   6   9        5.08        3.00      1.54 o
  -1   6   9       12.07        9.93      1.65 o
 -10   7   9        9.85        8.22      1.41 o
  -9   7   9        4.57        6.48      1.45 o
  -8   7   9       25.68       20.78      1.79 o
  -7   7   9        6.89        3.50      1.30 o
  -6   7   9      130.15      131.13      3.50 o
  -5   7   9        7.87        6.27      1.46 o
  -4   7   9        0.87        0.35      1.55 o
  -3   7   9       17.36       13.21      3.10 o
  -8   8   9       23.34       24.15      2.09 o
  -7   8   9       50.17       51.90      3.55 o
  -6   8   9        1.57       -0.75      1.51 o
  -1 -10  10        4.30        3.44      1.55 o
   0 -10  10       11.65       11.33      1.87 o
   1 -10  10       47.22       42.48      4.69 o
   2 -10  10       77.00       76.11      3.22 o
   3 -10  10       16.41       21.47      1.77 o
  -3  -9  10        0.01       -0.44      1.15 o
  -2  -9  10        4.81        2.08      1.29 o
  -1  -9  10        1.78       -0.09      1.23 o
   0  -9  10       37.38       29.44      2.23 o
   1  -9  10      176.90      184.33      4.01 o
   2  -9  10        5.01        3.16      1.07 o
   3  -9  10       11.61       14.42      1.55 o
   4  -9  10        1.11        0.45      1.19 o
   5  -9  10        1.86        1.22      1.46 o
  -4  -8  10       18.75       19.00      1.84 o
  -3  -8  10       22.64       14.77      1.71 o
  -2  -8  10        2.03        1.60      1.14 o
  -1  -8  10        1.98        1.22      1.00 o
   0  -8  10        1.09        0.86      0.84 o
   1  -8  10      110.44      104.86      2.57 o
   2  -8  10       32.94       27.28      1.59 o
   3  -8  10       32.03       39.20      2.91 o
   4  -8  10       62.80       75.89      3.89 o
   5  -8  10        5.53        4.48      1.29 o
  -6  -7  10        8.02        7.99      1.28 o
  -5  -7  10        1.30        0.46      1.02 o
  -4  -7  10       96.53      104.16      2.82 o
  -3  -7  10       18.68       15.95      1.32 o
  -2  -7  10       16.12       11.91      1.09 o
  -1  -7  10        2.73        1.24      0.79 o
   0  -7  10       11.97       12.38      1.12 o
   1  -7  10       20.28       21.83      1.42 o
   2  -7  10        4.98        3.32      0.97 o
   3  -7  10       35.06       32.91      1.89 o
   4  -7  10       13.81       13.80      1.65 o
   5  -7  10       87.38       89.16      3.31 o
  -7  -6  10        2.10        1.65      1.06 o
  -6  -6  10        0.18       -0.21      0.86 o
  -5  -6  10        3.32        1.89      0.97 o
  -4  -6  10       10.30       10.82      1.28 o
  -3  -6  10        5.47        5.42      0.78 o
  -2  -6  10        7.38        6.85      0.83 o
  -1  -6  10       69.62       75.84      2.06 o
   0  -6  10       27.26       17.71      1.20 o
   1  -6  10        0.11       -0.35      0.71 o
   2  -6  10       10.40        8.01      1.04 o
   3  -6  10        2.69        1.61      0.84 o
   4  -6  10       13.37        9.65      1.21 o
   5  -6  10        1.48       -0.48      0.95 o
  -7  -5  10       18.68       17.81      1.58 o
  -6  -5  10        2.05        1.96      1.08 o
  -5  -5  10        0.91        0.88      0.91 o
  -4  -5  10        9.80       11.31      1.21 o
  -3  -5  10        1.06       -0.05      0.81 o
  -2  -5  10       11.15        8.88      0.97 o
  -1  -5  10       11.55       11.25      1.00 o
   0  -5  10       21.62       19.34      1.27 o
   1  -5  10       12.85       15.90      1.22 o
   2  -5  10        2.58        3.02      0.92 o
   3  -5  10       51.86       56.63      2.52 o
   4  -5  10        0.06       -0.19      1.08 o
   5  -5  10        0.29       -0.33      1.33 o
  -8  -4  10       31.60       31.05      1.86 o
  -7  -4  10       36.05       34.83      2.31 o
  -6  -4  10        0.05        0.54      0.90 o
  -5  -4  10       19.47       22.81      1.57 o
  -4  -4  10        0.00        0.44      0.71 o
  -3  -4  10        5.04        2.51      0.83 o
  -2  -4  10        1.01        0.12      0.78 o
  -1  -4  10       24.43       23.81      1.39 o
   0  -4  10        6.60        3.85      0.90 o
   1  -4  10       17.90       15.72      0.96 o
   2  -4  10        1.64        0.32      0.67 o
   3  -4  10        1.05       -0.49      0.98 o
   4  -4  10        2.54        3.37      1.08 o
   5  -4  10        0.03       -0.52      1.04 o
  -9  -3  10        2.98        3.21      1.67 o
  -8  -3  10        0.87        0.49      1.34 o
  -7  -3  10       55.03       55.77      2.73 o
  -6  -3  10       21.85       21.39      1.61 o
  -5  -3  10        5.94        5.92      0.99 o
  -4  -3  10      484.51      469.06      6.93 o
  -3  -3  10       15.06       13.73      1.15 o
  -2  -3  10        4.37        2.59      1.00 o
  -1  -3  10        1.31       -0.43      0.86 o
   0  -3  10       38.83       36.84      1.62 o
   1  -3  10       36.30       26.48      1.18 o
   2  -3  10       50.17       50.48      1.69 o
   3  -3  10        0.04        0.65      0.83 o
   4  -3  10        0.03       -0.38      0.76 o
   5  -3  10       20.11       19.31      1.99 o
  -9  -2  10       14.43       11.96      1.45 o
  -8  -2  10        5.42        2.62      1.13 o
  -7  -2  10       65.97       68.06      2.10 o
  -6  -2  10        0.72        0.51      0.70 o
  -5  -2  10       11.35       12.58      1.11 o
  -4  -2  10       26.04       20.73      1.26 o
  -3  -2  10       43.48       36.87      1.73 o
  -2  -2  10      163.94      150.75      2.96 o
  -1  -2  10       96.05       91.90      1.95 o
   0  -2  10      108.72      111.37      2.18 o
   1  -2  10       42.55       44.13      1.50 o
   2  -2  10        8.11        8.38      0.81 o
   3  -2  10       41.41       35.72      1.40 o
   4  -2  10       11.13       10.58      1.62 o
 -10  -1  10        1.78        2.17      1.04 o
  -9  -1  10       18.99       20.86      1.51 o
  -8  -1  10      177.04      189.76      3.46 o
  -7  -1  10       74.01       77.96      2.23 o
  -6  -1  10        2.24        0.70      0.80 o
  -5  -1  10        3.69        1.51      1.45 o
  -4  -1  10       84.96       87.48      2.11 o
  -3  -1  10      191.57      189.55      3.29 o
  -2  -1  10        0.92       -0.43      0.86 o
  -1  -1  10      134.81      136.21      2.48 o
   0  -1  10       36.86       34.95      1.33 o
   1  -1  10       78.11       74.26      1.64 o
   2  -1  10       15.91       22.95      1.17 o
   3  -1  10       93.80       98.40      2.31 o
   4  -1  10       63.78       72.16      2.26 o
 -10   0  10       14.93       16.41      1.41 o
  -9   0  10        1.17        0.44      0.84 o
  -8   0  10       24.13       22.10      1.75 o
  -7   0  10       11.87       12.68      1.11 o
  -6   0  10       15.80       14.36      1.14 o
  -5   0  10      106.58      102.54      2.39 o
  -4   0  10      313.55      315.82      4.30 o
  -3   0  10       95.90       97.65      1.97 o
  -2   0  10       28.28       22.29      1.22 o
  -1   0  10        1.63        2.25      0.77 o
   0   0  10        6.28        7.77      0.90 o
   1   0  10      170.75      189.86      2.78 o
   2   0  10       34.05       35.09      1.44 o
   3   0  10       66.68       73.58      2.38 o
 -10   1  10        2.34       -0.09      0.99 o
  -9   1  10        0.59       -0.39      0.78 o
  -8   1  10      114.85      127.10      2.72 o
  -7   1  10       31.87       31.52      1.55 o
  -6   1  10       77.53       77.19      2.30 o
  -5   1  10      112.37      108.19      2.68 o
  -4   1  10      106.02      109.56      2.47 o
  -3   1  10        1.25        0.87      0.59 o
  -2   1  10      204.89      220.25      3.23 o
  -1   1  10      971.22      995.57      8.74 o
   0   1  10       46.41       48.57      1.64 o
   1   1  10       19.02       17.38      1.14 o
   2   1  10       73.30       68.92      2.23 o
   3   1  10        6.26        8.20      1.26 o
 -11   2  10       11.15       10.09      1.41 o
 -10   2  10        8.82        8.56      1.22 o
  -9   2  10        1.05       -0.44      0.89 o
  -8   2  10        0.77        0.86      0.83 o
  -7   2  10       34.43       33.15      1.52 o
  -6   2  10       94.90       87.76      2.40 o
  -5   2  10       63.65       60.32      2.08 o
  -4   2  10        0.45       -0.36      0.72 o
  -3   2  10       32.22       26.48      1.29 o
  -2   2  10      182.51      183.04      2.96 o
  -1   2  10       17.02       16.94      1.13 o
   0   2  10       84.88       79.38      2.16 o
   1   2  10        0.05        1.11      0.81 o
   2   2  10      117.77      141.17      3.06 o
 -11   3  10        3.17        1.31      1.12 o
 -10   3  10       34.72       39.32      1.95 o
  -9   3  10       17.22       18.45      1.58 o
  -8   3  10      172.65      181.37      3.18 o
  -7   3  10       13.01       12.45      1.10 o
  -6   3  10       46.58       45.48      1.98 o
  -5   3  10      101.81       98.92      2.51 o
  -4   3  10       32.41       27.88      1.48 o
  -3   3  10        8.20        5.32      1.00 o
  -2   3  10        3.42        3.11      0.91 o
  -1   3  10        0.31       -0.39      0.78 o
   0   3  10        1.21        1.24      0.93 o
   1   3  10        6.66        3.22      1.03 o
 -10   4  10        1.88        4.96      1.47 o
  -9   4  10       11.89       13.16      1.20 o
  -8   4  10        0.01       -0.38      0.76 o
  -7   4  10       13.17       19.99      1.30 o
  -6   4  10       55.84       49.66      2.03 o
  -5   4  10       94.90       97.31      2.50 o
  -4   4  10       28.73       31.46      2.33 o
  -3   4  10       23.49       25.51      1.79 o
  -2   4  10        3.13        4.78      1.10 o
  -1   4  10        6.54        5.00      1.02 o
   0   4  10        4.06        4.62      1.16 o
 -10   5  10        1.24        4.45      1.21 o
  -9   5  10        3.10        2.19      1.05 o
  -8   5  10        9.25       12.76      1.34 o
  -7   5  10       93.81       98.83      2.72 o
  -6   5  10        2.70        3.95      1.14 o
  -5   5  10        8.67       10.15      1.62 o
  -4   5  10       15.47       17.03      1.62 o
  -3   5  10        7.16        7.24      1.39 o
  -2   5  10        0.34       -0.50      1.00 o
  -1   5  10        0.02       -0.55      1.33 o
  -9   6  10       64.57       74.86      2.70 o
  -8   6  10       49.81       54.50      2.57 o
  -7   6  10        4.86        4.07      1.24 o
  -6   6  10      114.73      112.97      3.87 o
  -5   6  10       10.01        7.97      2.44 o
  -4   6  10        0.12       -0.60      1.21 o
  -3   6  10       25.25       28.56      2.78 o
  -8   7  10        0.36       -0.55      1.10 o
  -7   7  10        5.21        5.18      1.54 o
  -6   7  10      173.22      203.09      5.11 o
  -2  -9  11        1.86       -0.63      1.26 o
  -1  -9  11        5.50        4.45      1.50 o
   0  -9  11       15.82       10.18      1.86 o
   1  -9  11       74.28       76.01      2.98 o
   2  -9  11        2.44        0.87      1.04 o
   3  -9  11        2.57        2.89      1.34 o
  -4  -8  11        1.29       -0.70      1.55 o
  -3  -8  11       15.74       15.81      1.79 o
  -2  -8  11       30.10       28.60      2.52 o
  -1  -8  11       10.42       11.81      1.88 o
   0  -8  11       71.25       79.75      3.15 o
   1  -8  11        0.45        0.78      0.87 o
   2  -8  11        4.46        1.95      1.06 o
   3  -8  11        1.38       -0.58      1.17 o
   4  -8  11        5.13        6.22      1.63 o
  -5  -7  11        1.21       -0.12      1.06 o
  -4  -7  11       51.17       52.66      3.07 o
  -3  -7  11       14.25       15.57      1.98 o
  -2  -7  11        1.46        0.74      1.07 o
  -1  -7  11        0.27        0.00      0.76 o
   0  -7  11        2.55        0.27      0.91 o
   1  -7  11        0.64        1.18      0.94 o
   2  -7  11        0.11       -0.42      0.85 o
   3  -7  11       24.89       19.98      1.84 o
   4  -7  11        1.13       -0.18      1.30 o
  -6  -6  11        3.70        2.93      1.09 o
  -5  -6  11       39.39       39.58      2.82 o
  -4  -6  11        0.97       -0.37      0.95 o
  -3  -6  11        5.13        4.28      0.90 o
  -2  -6  11        0.71        0.91      0.68 o
  -1  -6  11       15.25       12.51      1.17 o
   0  -6  11       14.62       15.85      1.38 o
   1  -6  11       38.30       36.68      1.80 o
   2  -6  11       58.89       61.18      3.01 o
   3  -6  11        5.77        6.62      1.42 o
   4  -6  11       12.93       15.10      1.84 o
  -7  -5  11        0.12       -0.55      1.09 o
  -6  -5  11        8.02        4.47      1.21 o
  -5  -5  11       74.96       82.07      2.68 o
  -4  -5  11        2.02        2.30      1.00 o
  -3  -5  11       14.71       15.77      1.18 o
  -2  -5  11      101.50      104.39      2.51 o
  -1  -5  11       23.26       23.77      1.42 o
   0  -5  11       17.03       12.87      1.13 o
   1  -5  11       53.23       49.10      2.45 o
   2  -5  11        4.00        5.54      1.21 o
   3  -5  11        0.30       -0.55      1.09 o
   4  -5  11        1.33       -0.45      1.28 o
  -8  -4  11        0.09       -0.37      1.05 o
  -7  -4  11       23.80       30.50      2.14 o
  -6  -4  11       37.58       34.88      1.95 o
  -5  -4  11       75.91       75.47      2.61 o
  -4  -4  11        9.31        5.48      1.23 o
  -3  -4  11       18.73       10.94      1.19 o
  -2  -4  11      192.84      190.45      3.77 o
  -1  -4  11       27.59       27.06      1.64 o
   0  -4  11       21.07       23.06      1.54 o
   1  -4  11        4.09        3.33      1.08 o
   2  -4  11       26.66       27.29      1.66 o
   3  -4  11        0.37       -0.54      1.08 o
   4  -4  11        2.68        1.69      1.45 o
  -8  -3  11        9.21        9.43      1.77 o
  -7  -3  11       15.84       15.87      1.52 o
  -6  -3  11      200.28      200.89      4.08 o
  -5  -3  11        0.40        1.19      0.98 o
  -4  -3  11       26.57       22.78      1.80 o
  -3  -3  11        3.88        2.31      1.12 o
  -2  -3  11      332.65      340.05      8.55 o
  -1  -3  11       22.08       20.93      1.32 o
   0  -3  11       24.68       23.74      1.35 o
   1  -3  11       40.31       43.89      1.69 o
   2  -3  11        8.09       11.57      1.20 o
   3  -3  11        2.51        4.59      1.10 o
   4  -3  11        2.04       -0.28      1.00 o
  -9  -2  11       14.87       19.85      1.82 o
  -8  -2  11       14.30       15.06      1.56 o
  -7  -2  11      226.14      247.61      4.61 o
  -6  -2  11        7.30        3.12      1.05 o
  -5  -2  11       57.63       59.52      2.57 o
  -4  -2  11       33.94       31.51      2.02 o
  -3  -2  11       85.81       79.05      2.33 o
  -2  -2  11       53.66       51.52      2.07 o
  -1  -2  11        3.75        3.05      1.17 o
   0  -2  11       36.11       44.78      1.84 o
   1  -2  11        1.09       -0.35      0.70 o
   2  -2  11       21.02       23.13      1.31 o
   3  -2  11       58.14       57.27      1.93 o
  -9  -1  11       19.48       26.17      1.92 o
  -8  -1  11      120.63      132.74      4.03 o
  -7  -1  11       16.37       15.13      1.26 o
  -6  -1  11       36.51       35.74      1.82 o
  -5  -1  11        7.43        4.90      1.20 o
  -4  -1  11      129.13      127.19      2.71 o
  -3  -1  11        4.69        2.58      0.95 o
  -2  -1  11       29.25       28.71      1.63 o
  -1  -1  11       74.44       71.53      2.70 o
   0  -1  11       62.61       61.69      1.80 o
   1  -1  11       10.29        8.01      0.88 o
   2  -1  11        7.31        8.53      1.09 o
   3  -1  11        0.54        0.59      1.13 o
 -10   0  11       17.79       22.14      1.59 o
  -9   0  11       37.67       35.28      2.11 o
  -8   0  11        3.21        3.62      1.01 o
  -7   0  11       11.01        9.77      1.11 o
  -6   0  11        0.86       -0.44      0.88 o
  -5   0  11        1.52        0.40      1.02 o
  -4   0  11        1.27        1.87      0.85 o
  -3   0  11       98.20       95.64      2.11 o
  -2   0  11      520.30      524.62      6.15 o
  -1   0  11        0.12        2.59      0.74 o
   0   0  11       27.55       34.97      1.44 o
   1   0  11       94.25      110.57      2.25 o
   2   0  11        0.27        0.28      0.81 o
 -10   1  11        0.06       -0.18      0.98 o
  -9   1  11        0.55       -0.36      0.91 o
  -8   1  11        0.07        0.72      0.87 o
  -7   1  11        0.37       -0.37      0.74 o
  -6   1  11        3.65        2.43      0.84 o
  -5   1  11        1.50       -0.43      0.86 o
  -4   1  11       16.71       13.68      1.18 o
  -3   1  11        6.94        5.86      1.12 o
  -2   1  11      136.19      140.70      2.71 o
  -1   1  11      121.07      115.90      2.58 o
   0   1  11        0.10        0.11      0.73 o
   1   1  11       71.25       76.23      2.25 o
 -10   2  11       31.30       37.25      1.98 o
  -9   2  11        6.50        6.65      1.24 o
  -8   2  11       35.64       33.94      1.69 o
  -7   2  11        1.03       -0.40      0.79 o
  -6   2  11        8.22        8.86      1.14 o
  -5   2  11      113.90      120.28      3.29 o
  -4   2  11        1.77        0.81      0.88 o
  -3   2  11        0.55       -0.39      0.78 o
  -2   2  11       67.98       65.55      2.05 o
  -1   2  11        6.60        7.32      1.04 o
   0   2  11        8.73        5.60      0.94 o
 -10   3  11       22.97       25.87      1.71 o
  -9   3  11        6.66        7.25      1.14 o
  -8   3  11        7.38        5.13      0.98 o
  -7   3  11       43.94       46.97      1.88 o
  -6   3  11        0.19       -0.38      0.77 o
  -5   3  11      106.50      115.91      3.28 o
  -4   3  11        1.91        2.17      0.95 o
  -3   3  11        0.05       -0.54      1.07 o
  -2   3  11       83.84       86.80      3.26 o
  -1   3  11       15.23       16.27      1.47 o
 -10   4  11       15.75       20.38      1.99 o
  -9   4  11       81.44       99.82      2.97 o
  -8   4  11        4.13        4.06      1.02 o
  -7   4  11      161.25      155.17      3.09 o
  -6   4  11       18.72       22.92      1.61 o
  -5   4  11        2.37        2.01      1.46 o
  -4   4  11       68.82       71.61      2.79 o
  -3   4  11        5.82        2.65      1.39 o
  -2   4  11       17.63       15.72      1.57 o
  -9   5  11        0.36        0.37      1.02 o
  -8   5  11       22.07       20.35      1.76 o
  -7   5  11       59.65       73.46      2.91 o
  -6   5  11        2.18        4.77      1.42 o
  -5   5  11       42.38       39.04      2.60 o
  -4   5  11       44.11       48.47      2.92 o
  -3   5  11        1.49       -0.61      1.34 o
  -7   6  11       79.37       94.74      3.99 o
  -6   6  11       51.31       57.05      3.12 o
  -3  -8  12       31.73       30.44      2.34 o
  -2  -8  12        0.43       -0.41      1.35 o
  -1  -8  12       12.32       13.26      2.02 o
   0  -8  12        6.41       11.01      1.84 o
   1  -8  12        3.05        2.53      1.06 o
   2  -8  12        0.13        0.10      1.07 o
  -4  -7  12       17.84       16.74      1.89 o
  -3  -7  12        7.15        6.58      1.49 o
  -2  -7  12        9.70        4.62      1.60 o
  -1  -7  12        1.57       -0.43      0.89 o
   0  -7  12        1.93        2.61      0.98 o
   1  -7  12        0.03        0.37      0.88 o
   2  -7  12        0.12        0.57      1.14 o
  -5  -6  12        0.58        1.30      1.07 o
  -4  -6  12        0.33       -0.46      0.93 o
  -3  -6  12        1.62        1.94      0.92 o
  -2  -6  12        2.55        1.34      0.88 o
  -1  -6  12        8.52       10.31      1.17 o
   0  -6  12        1.00       -0.26      0.88 o
   1  -6  12        0.77       -0.50      1.00 o
   2  -6  12       16.58       17.76      1.63 o
   3  -6  12        0.30       -0.53      1.06 o
  -6  -5  12       11.25       15.39      1.63 o
  -5  -5  12        0.03       -0.53      1.05 o
  -4  -5  12       13.55       11.53      1.58 o
  -3  -5  12      117.36      120.64      3.11 o
  -2  -5  12       10.00        7.65      1.18 o
  -1  -5  12        4.14        2.27      0.94 o
   0  -5  12        1.95        1.56      0.89 o
   1  -5  12       11.35       10.47      1.43 o
   2  -5  12        0.01       -0.52      1.03 o
   3  -5  12        1.58        0.65      1.25 o
  -7  -4  12       52.54       38.67      2.30 o
  -6  -4  12        3.69        2.87      1.15 o
  -5  -4  12       19.22       20.89      1.68 o
  -4  -4  12       76.95       79.97      3.95 o
  -3  -4  12       41.70       37.94      2.03 o
  -2  -4  12       50.63       42.73      1.84 o
  -1  -4  12        0.11       -0.45      0.90 o
   0  -4  12       24.45       26.21      1.64 o
   1  -4  12       19.94       23.81      1.73 o
   2  -4  12       21.59       24.45      1.66 o
   3  -4  12        0.20        2.00      1.37 o
  -8  -3  12       10.77       11.05      1.90 o
  -7  -3  12        0.12        2.21      1.25 o
  -6  -3  12        3.54        0.43      1.06 o
  -5  -3  12        1.04       -0.43      1.03 o
  -4  -3  12       36.92       22.94      1.90 o
  -3  -3  12        4.55        7.39      1.36 o
  -2  -3  12        0.20       -0.02      0.92 o
  -1  -3  12       69.58       74.50      2.29 o
   0  -3  12       36.88       38.26      1.88 o
   1  -3  12        5.58        3.33      1.05 o
   2  -3  12        0.86        2.17      1.03 o
  -8  -2  12       18.47       22.13      1.85 o
  -7  -2  12       28.78       22.03      2.03 o
  -6  -2  12        4.69        4.26      1.36 o
  -5  -2  12        0.10       -0.51      1.01 o
  -4  -2  12        4.13        1.76      1.16 o
  -3  -2  12       27.80       27.93      1.75 o
  -2  -2  12        0.08       -0.43      0.87 o
  -1  -2  12       80.97       75.08      2.52 o
   0  -2  12       22.57       22.78      1.39 o
   1  -2  12        3.41        0.36      0.81 o
   2  -2  12        0.02       -0.44      0.87 o
  -9  -1  12       32.27       34.42      2.26 o
  -8  -1  12      162.56      201.67      5.36 o
  -7  -1  12       53.94       57.30      2.87 o
  -6  -1  12       14.56       15.03      1.52 o
  -5  -1  12        4.65        3.99      1.20 o
  -4  -1  12        0.31       -0.44      0.87 o
  -3  -1  12        8.13        5.79      1.11 o
  -2  -1  12       85.30       96.96      2.33 o
  -1  -1  12      327.88      349.28      4.72 o
   0  -1  12       33.43       31.42      1.70 o
   1  -1  12       17.52       18.59      1.68 o
  -9   0  12        0.12       -0.41      1.22 o
  -8   0  12       15.63       17.01      1.50 o
  -7   0  12       12.36       10.30      1.16 o
  -6   0  12        6.37        6.52      1.14 o
  -5   0  12        9.75        6.59      1.33 o
  -4   0  12        7.40        9.12      1.38 o
  -3   0  12       20.68       18.42      1.46 o
  -2   0  12       72.76       74.43      2.39 o
  -1   0  12        6.25        4.56      1.06 o
   0   0  12       25.19       19.45      1.35 o
   1   0  12        2.29        1.49      0.95 o
  -9   1  12        0.13       -0.51      1.02 o
  -8   1  12       15.07       15.33      1.51 o
  -7   1  12        1.52        1.73      0.91 o
  -6   1  12      131.79      132.82      3.03 o
  -5   1  12       31.61       34.48      2.18 o
  -4   1  12        1.77        1.78      1.20 o
  -3   1  12        1.91       -0.19      0.93 o
  -2   1  12        1.31       -0.56      1.11 o
  -1   1  12        9.26       12.17      1.35 o
   0   1  12       36.48       31.15      1.62 o
  -9   2  12        0.77       -0.53      1.07 o
  -8   2  12        9.38       10.20      1.20 o
  -7   2  12        7.84        5.42      1.00 o
  -6   2  12        3.37        1.29      1.11 o
  -5   2  12       18.79       19.53      1.76 o
  -4   2  12       12.72       15.02      1.69 o
  -3   2  12       21.23       21.63      1.88 o
  -2   2  12        4.51        6.46      1.24 o
  -1   2  12        0.01       -0.50      0.99 o
  -9   3  12        4.74        6.05      1.25 o
  -8   3  12        3.62        2.88      1.04 o
  -7   3  12        0.01        1.08      0.99 o
  -6   3  12       44.42       42.17      2.45 o
  -5   3  12       10.36       12.92      1.91 o
  -4   3  12        8.24        6.93      2.68 o
  -3   3  12        0.16       -0.56      1.12 o
  -2   3  12        2.25        2.74      1.22 o
  -8   4  12       76.24       92.70      2.93 o
  -7   4  12        5.51        8.31      1.43 o
  -6   4  12        9.55        9.94      1.90 o
  -5   4  12        0.45       -0.58      1.39 o
  -4   4  12        1.07        0.54      1.59 o
  -2  -7  13        8.01        4.41      1.72 o
  -1  -7  13       32.63       37.40      2.07 o
   0  -7  13        0.67       -0.03      1.01 o
  -4  -6  13        2.14        2.32      1.21 o
  -3  -6  13        2.14        1.83      1.48 o
  -2  -6  13        5.53        5.89      1.13 o
  -1  -6  13       14.05       18.25      1.45 o
   0  -6  13        4.71        5.07      1.22 o
   1  -6  13        0.97       -0.40      1.10 o
  -5  -5  13        7.39        0.46      1.14 o
  -4  -5  13        8.45        5.98      1.35 o
  -3  -5  13        2.75        1.27      1.07 o
  -2  -5  13       53.03       54.66      3.21 o
  -1  -5  13       47.11       39.50      1.93 o
   0  -5  13        6.32        5.94      1.29 o
   1  -5  13        4.20        2.60      1.32 o
  -6  -4  13        0.04        0.48      1.15 o
  -5  -4  13        8.77       12.91      1.53 o
  -4  -4  13       19.16       22.68      2.06 o
  -3  -4  13        0.02       -0.56      1.13 o
  -2  -4  13       13.40       10.87      1.29 o
  -1  -4  13        3.77        2.20      1.01 o
   0  -4  13       15.28       20.49      1.60 o
   1  -4  13        1.21        1.71      1.26 o
  -7  -3  13        7.55       10.81      1.54 o
  -6  -3  13       16.74       19.06      1.78 o
  -5  -3  13        5.68        4.73      1.40 o
  -4  -3  13        3.57        2.69      1.56 o
  -3  -3  13        0.27       -0.69      1.39 o
  -2  -3  13        0.04       -0.30      0.89 o
  -1  -3  13       32.02       26.85      1.65 o
   0  -3  13        4.33        5.67      1.24 o
   1  -3  13       26.22       28.01      1.67 o
  -7  -2  13       68.02       88.16      3.23 o
  -6  -2  13        0.01       -0.59      1.18 o
  -5  -2  13       14.84       14.56      1.71 o
  -4  -2  13       27.63       25.06      2.72 o
  -3  -2  13        0.01        0.45      1.12 o
  -2  -2  13        0.96       -0.56      1.12 o
  -1  -2  13        3.74        3.84      0.98 o
   0  -2  13       36.91       39.55      1.82 o
  -8  -1  13       16.86       17.06      1.82 o
  -7  -1  13        3.96        2.89      1.51 o
  -6  -1  13       64.70       89.18      4.41 o
  -5  -1  13        9.56       12.06      1.50 o
  -4  -1  13        4.71        4.11      1.29 o
  -3  -1  13        0.99       -0.55      1.10 o
  -2  -1  13       13.63        8.19      1.38 o
  -1  -1  13      102.32      104.49      3.16 o
   0  -1  13        6.03        8.79      1.16 o
  -8   0  13       37.19       42.54      3.04 o
  -7   0  13        5.73        6.59      1.42 o
  -6   0  13       14.33       11.67      1.55 o
  -5   0  13        5.19        6.34      1.53 o
  -4   0  13        0.01       -0.34      1.11 o
  -3   0  13       70.52       84.52      3.21 o
  -2   0  13       52.85       61.19      2.97 o
  -1   0  13        6.70        6.84      1.35 o
  -8   1  13        1.65        0.65      1.20 o
  -7   1  13        2.43        2.17      0.97 o
  -6   1  13       20.75       16.70      1.76 o
  -5   1  13       12.80       10.78      1.55 o
  -4   1  13        0.06        0.28      1.14 o
  -3   1  13        2.01       -0.41      1.23 o
  -2   1  13        1.03        0.97      1.44 o
  -7   2  13       71.90       82.93      2.91 o
  -6   2  13        0.64        0.84      1.18 o
  -5   2  13        0.78       -0.52      1.03 o
  -4   2  13        2.47       -0.75      1.51 o
  -3   2  13       14.94       13.76      1.63 o
  -4  -4  14        2.82        6.66      1.68 o
  -3  -4  14        1.50        1.16      1.28 o
  -2  -4  14       41.77       48.65      3.39 o
  -5  -3  14        4.42        4.15      2.37 o
  -4  -3  14        3.86        1.41      1.85 o
  -3  -3  14        4.05        2.16      1.72 o
  -2  -3  14        6.05        4.12      1.43 o
  -5  -2  14        1.51        0.11      1.21 o
  -4  -2  14       40.08       46.40      3.45 o
  -3  -2  14        0.93        3.80      1.65 o
  -2  -2  14        4.06        4.85      1.41 o
  -5  -1  14        9.06       15.25      1.81 o
  -4  -1  14       40.33       41.91      4.88 o
  -3  -1  14       15.99       13.95      2.79 o
 
